# Supplementary material for: Di-μ-methanolato-bis[(2-tert-butyl-6-methylphenolato-κO)methyl­titanium(IV)]
Source: Acta Crystallogr Sect E Struct Rep Online. 2013 Sep 21;69(Pt 10):m554–5. doi: 10.1107/S1600536813025634 (PMC3790360; doi:10.1107/S1600536813025634)
Supplement: Supplementary file 1 [file e-69-0m554-sup1.cif]

##############################################################################
#                                                                            #
# This CIF contains the data in a paper accepted for publication in          #
# Acta Crystallographica Section E. It conforms to the requirements of       #
# Notes for Authors for Acta Crystallographica Section E, and has been       #
# peer reviewed under the auspices of the IUCr Commission on Journals.       #
#                                                                            #
# Full details of the Crystallographic Information File format               #
# are given in the paper "The Crystallographic Information File (CIF):       #
# a New Standard Archive File for Crystallography" by S. R. Hall, F. H.      #
# Allen and I. D. Brown [Acta Cryst. (1991), A47, 655-685].                  #
#                                                                            #
# The current version of the core CIF dictionary is obtainable from          #
# ftp://ftp.iucr.org/pub/cif_core.dic.                                       #
#                                                                            #
# Software is freely available for graphical display of the structure(s)     #
# in this CIF. For information consult the CIF software page                 #
# http://www.iucr.org/resources/cif/software.                                #
#                                                                            #
# This file may be used for bona fide research purposes within the           #
# scientific community so long as proper attribution is given to the journal # 
# article from which it was obtained.                                        #
#                                                                            #
##############################################################################
data_I
_database_code_depnum_ccdc_archive 'CCDC 961333'
_audit_creation_method     SHELXL-97
_chemical_name_systematic
;\
Di-\m-methanolato-bis[(2-<i>tert</i>-butyl-6-methylphenolato-\
\k<i>O</i>)methyltitanium(IV)]
;

_chemical_name_common     ?
_chemical_formula_moiety     'C48 H72 O6 Ti2'
_chemical_formula_sum     'C48 H72 O6 Ti2'
_chemical_formula_iupac   '[Ti2 (C H3)2 (C H3 O)2 (C11 H15 O)4]'
_chemical_formula_weight     840.80
_chemical_melting_point     ?
_symmetry_cell_setting     monoclinic
_symmetry_space_group_name_H-M     'P 21/c'
_symmetry_space_group_name_Hall     '-P 2ybc'
loop_
    _symmetry_equiv_pos_as_xyz
    'x, y, z'
    '-x, y+1/2, -z+1/2'
    '-x, -y, -z'
    'x, -y-1/2, z-1/2'
_cell_length_a     15.127(3)
_cell_length_b     11.067(2)
_cell_length_c     15.821(3)
_cell_angle_alpha     90.00
_cell_angle_beta     115.71(3)
_cell_angle_gamma     90.00
_cell_volume     2386.4(8)
_cell_formula_units_Z     2
_cell_measurement_reflns_used     10380
_cell_measurement_theta_min     2
_cell_measurement_theta_max     26
_cell_measurement_temperature     150(2)
_cell_special_details     'V = 2386.4(8)'
_exptl_crystal_description     'needle'
_exptl_crystal_colour     'yellow'
_exptl_crystal_size_max     0.48
_exptl_crystal_size_mid     0.20
_exptl_crystal_size_min     0.18
_exptl_crystal_density_diffrn     1.170
_exptl_crystal_density_meas     ?
_exptl_crystal_density_method     'not measured'
_exptl_crystal_F_000     904
_exptl_absorpt_coefficient_mu     0.378
_exptl_absorpt_correction_type     multi-scan
_exptl_absorpt_process_details     '(Blessing, 1995)'
_exptl_absorpt_correction_T_min     0.8339
_exptl_absorpt_correction_T_max     0.9525
_exptl_special_details
;
;
_diffrn_ambient_temperature     150(2)
_diffrn_radiation_type     MoK\a
_diffrn_radiation_wavelength     0.71073
_diffrn_radiation_source     'fine-focus sealed tube'
_diffrn_radiation_monochromator     graphite
_diffrn_measurement_device_type     'Siemens SMART'
_diffrn_measurement_method     'Area detector \w scans'
_diffrn_detector_area_resol_mean     ?
_diffrn_reflns_number     13277
_diffrn_reflns_av_R_equivalents     0.0216
_diffrn_reflns_av_sigmaI/netI     0.0267
_diffrn_reflns_theta_min     1.49
_diffrn_reflns_theta_max     26.36
_diffrn_reflns_theta_full     26.36
_diffrn_measured_fraction_theta_max     0.994
_diffrn_measured_fraction_theta_full     0.994
_diffrn_reflns_limit_h_min     -9
_diffrn_reflns_limit_h_max     18
_diffrn_reflns_limit_k_min     -13
_diffrn_reflns_limit_k_max     13
_diffrn_reflns_limit_l_min     -19
_diffrn_reflns_limit_l_max     18
_diffrn_standards_number     ?
_diffrn_standards_interval_count     ?
_diffrn_standards_interval_time     ?
_diffrn_standards_decay_%     0
_refine_special_details
;
Refinement of <i>F</i>^2^ against ALL reflections. The weighted <i>R</i>-factor
<i>wR</i> and goodness of fit <i>S</i> are based on <i>F</i>^2^, conventional
<i>R</i>-factors <i>R</i> are based on <i>F</i>, with <i>F</i> set to zero for
negative <i>F</i>^2^. The threshold expression of <i>F</i>^2^ >
\s(<i>F</i>^2^) is used only for calculating <i>R</i>-factors(gt) <i>etc</i>.
and is not relevant to the choice of reflections for refinement.
<i>R</i>-factors based on <i>F</i>^2^ are statistically about twice as large
as those based on <i>F</i>, and <i>R</i>-factors based on ALL data will be
even larger.
;
_reflns_number_total     4844
_reflns_number_gt     4113
_reflns_threshold_expression     I>2\s(I)
_refine_ls_structure_factor_coef     Fsqd
_refine_ls_matrix_type     full
_refine_ls_R_factor_all     0.0435
_refine_ls_R_factor_gt     0.0344
_refine_ls_wR_factor_gt     0.0840
_refine_ls_wR_factor_ref     0.0889
_refine_ls_goodness_of_fit_ref     1.044
_refine_ls_restrained_S_all     1.044
_refine_ls_number_reflns     4844
_refine_ls_number_parameters     263
_refine_ls_number_restraints     0
_refine_ls_hydrogen_treatment     constr
_refine_ls_weighting_scheme     calc
_refine_ls_weighting_details
              'w=1/[\s^2^(Fo^2^)+(0.0371P)^2^+1.0664P] where P=(Fo^2^+2Fc^2^)/3'
_atom_sites_solution_hydrogens     geom
_atom_sites_solution_primary     direct
_atom_sites_solution_secondary     difmap
_refine_ls_shift/su_max     0.002
_refine_ls_shift/su_mean     0.000
_refine_diff_density_max     0.301
_refine_diff_density_min     -0.303
_refine_ls_extinction_method     none
_refine_ls_extinction_coef     0
_refine_ls_abs_structure_details     'structure is centrosymmetric'
loop_
    _atom_type_symbol
    _atom_type_description
    _atom_type_scat_dispersion_real
    _atom_type_scat_dispersion_imag
    _atom_type_scat_source
    'C' 'C' 0.0033 0.0016
                         'International Tables Vol C Tables 4.2.6.8 and 6.1.1.4'
    'H' 'H' 0.0000 0.0000
                         'International Tables Vol C Tables 4.2.6.8 and 6.1.1.4'
    'O' 'O' 0.0106 0.0060
                         'International Tables Vol C Tables 4.2.6.8 and 6.1.1.4'
    'Ti' 'Ti' 0.2776 0.4457
                         'International Tables Vol C Tables 4.2.6.8 and 6.1.1.4'
_computing_data_collection     'SMART (Siemens, 1995)'
_computing_cell_refinement     'SAINT (Siemens, 1995)'
_computing_data_reduction     'SAINT (Siemens, 1995)'
_computing_structure_solution     'SHELXS93 (Sheldrick, 2008)'
_computing_structure_refinement     'SHELXL97 (Sheldrick, 2008)'
_computing_molecular_graphics     'ORTEP-3 for Windows (Farrugia, 2012)'
_computing_publication_material     'SHELXL97 (Sheldrick, 2008)'
loop_
    _atom_site_type_symbol
    _atom_site_label
    _atom_site_fract_x
    _atom_site_fract_y
    _atom_site_fract_z
    _atom_site_U_iso_or_equiv
    _atom_site_adp_type
    _atom_site_calc_flag
    _atom_site_refinement_flags
    _atom_site_occupancy
    _atom_site_symmetry_multiplicity
    _atom_site_disorder_assembly
    _atom_site_disorder_group
    Ti Ti 0.113050(19) 0.99514(2) 1.010663(18) 0.02326(9) Uani d . 1 1 . .
    O O1 0.20285(8) 0.87453(10) 1.06042(7) 0.0265(2) Uani d . 1 1 . .
    O O2 0.13233(8) 1.04040(10) 0.90976(7) 0.0273(2) Uani d . 1 1 . .
    O O3 0.01427(8) 0.90487(9) 1.03621(8) 0.0275(2) Uani d . 1 1 . .
    C C1 0.25027(11) 0.76640(14) 1.07086(11) 0.0266(3) Uani d . 1 1 . .
    C C2 0.21767(12) 0.69000(15) 0.99229(12) 0.0306(3) Uani d . 1 1 . .
    C C3 0.26384(14) 0.57900(16) 0.99989(14) 0.0404(4) Uani d . 1 1 . .
    H H3 0.2419 0.5270 0.9487 0.048 Uiso calc R 1 1 . .
    C C4 0.34152(16) 0.54566(18) 1.08239(15) 0.0488(5) Uani d . 1 1 . .
    H H4 0.3730 0.4722 1.0865 0.059 Uiso calc R 1 1 . .
    C C5 0.37277(14) 0.62199(18) 1.15939(14) 0.0437(5) Uani d . 1 1 . .
    H H5 0.4252 0.5979 1.2148 0.052 Uiso calc R 1 1 . .
    C C6 0.32879(12) 0.73322(15) 1.15704(12) 0.0312(4) Uani d . 1 1 . .
    C C7 0.13366(13) 0.72806(16) 0.90185(12) 0.0356(4) Uani d . 1 1 . .
    H H7A 0.1204 0.6657 0.8557 0.053 Uiso calc R 1 1 . .
    H H7B 0.1506 0.8014 0.8799 0.053 Uiso calc R 1 1 . .
    H H7C 0.0764 0.7414 0.9122 0.053 Uiso calc R 1 1 . .
    C C8 0.36418(12) 0.81365(17) 1.24508(12) 0.0364(4) Uani d . 1 1 . .
    C C9 0.27979(14) 0.8334(2) 1.27289(13) 0.0468(5) Uani d . 1 1 . .
    H H9A 0.2270 0.8749 1.2232 0.070 Uiso calc R 1 1 . .
    H H9B 0.3027 0.8810 1.3291 0.070 Uiso calc R 1 1 . .
    H H9C 0.2569 0.7566 1.2837 0.070 Uiso calc R 1 1 . .
    C C10 0.44889(16) 0.7549(2) 1.32983(14) 0.0556(6) Uani d . 1 1 . .
    H H10A 0.4281 0.6778 1.3425 0.083 Uiso calc R 1 1 . .
    H H10B 0.4671 0.8061 1.3837 0.083 Uiso calc R 1 1 . .
    H H10C 0.5042 0.7440 1.3160 0.083 Uiso calc R 1 1 . .
    C C11 0.40205(13) 0.93433(18) 1.22650(13) 0.0414(4) Uani d . 1 1 . .
    H H11A 0.4591 0.9204 1.2159 0.062 Uiso calc R 1 1 . .
    H H11B 0.4189 0.9864 1.2798 0.062 Uiso calc R 1 1 . .
    H H11C 0.3519 0.9719 1.1721 0.062 Uiso calc R 1 1 . .
    C C12 0.13202(12) 1.03778(14) 0.82316(11) 0.0272(3) Uani d . 1 1 . .
    C C13 0.04673(13) 0.99423(14) 0.74772(11) 0.0307(3) Uani d . 1 1 . .
    C C14 0.04534(15) 0.99010(16) 0.65910(12) 0.0381(4) Uani d . 1 1 . .
    H H14 -0.0108 0.9633 0.6081 0.046 Uiso calc R 1 1 . .
    C C15 0.12567(16) 1.02501(17) 0.64586(13) 0.0437(5) Uani d . 1 1 . .
    H H15 0.1243 1.0197 0.5866 0.052 Uiso calc R 1 1 . .
    C C16 0.20860(15) 1.06815(17) 0.72079(13) 0.0399(4) Uani d . 1 1 . .
    H H16 0.2620 1.0922 0.7104 0.048 Uiso calc R 1 1 . .
    C C17 0.21512(12) 1.07692(15) 0.81156(12) 0.0312(4) Uani d . 1 1 . .
    C C18 -0.04102(13) 0.95336(18) 0.76132(13) 0.0381(4) Uani d . 1 1 . .
    H H18A -0.0224 0.8880 0.8056 0.057 Uiso calc R 1 1 . .
    H H18B -0.0915 0.9266 0.7024 0.057 Uiso calc R 1 1 . .
    H H18C -0.0652 1.0194 0.7846 0.057 Uiso calc R 1 1 . .
    C C19 0.30757(13) 1.12730(16) 0.89323(13) 0.0365(4) Uani d . 1 1 . .
    C C20 0.28073(14) 1.24147(17) 0.93236(14) 0.0442(5) Uani d . 1 1 . .
    H H20A 0.2569 1.3024 0.8844 0.066 Uiso calc R 1 1 . .
    H H20B 0.3378 1.2710 0.9849 0.066 Uiso calc R 1 1 . .
    H H20C 0.2307 1.2223 0.9522 0.066 Uiso calc R 1 1 . .
    C C21 0.38714(16) 1.1638(2) 0.86143(17) 0.0560(6) Uani d . 1 1 . .
    H H21A 0.4056 1.0945 0.8363 0.084 Uiso calc R 1 1 . .
    H H21B 0.4436 1.1944 0.9142 0.084 Uiso calc R 1 1 . .
    H H21C 0.3617 1.2253 0.8141 0.084 Uiso calc R 1 1 . .
    C C22 0.35367(14) 1.03064(18) 0.97023(14) 0.0423(4) Uani d . 1 1 . .
    H H22A 0.3073 1.0078 0.9938 0.063 Uiso calc R 1 1 . .
    H H22B 0.4115 1.0629 1.0205 0.063 Uiso calc R 1 1 . .
    H H22C 0.3709 0.9610 0.9444 0.063 Uiso calc R 1 1 . .
    C C23 0.02098(13) 0.78584(15) 1.07531(13) 0.0343(4) Uani d . 1 1 . .
    H H23A -0.0171 0.7303 1.0264 0.051 Uiso calc R 1 1 . .
    H H23B -0.0038 0.7875 1.1218 0.051 Uiso calc R 1 1 . .
    H H23C 0.0883 0.7603 1.1038 0.051 Uiso calc R 1 1 . .
    C C24 0.18633(13) 1.12601(16) 1.11211(12) 0.0358(4) Uani d . 1 1 . .
    H H24A 0.2486 1.1433 1.1123 0.054 Uiso calc R 1 1 . .
    H H24B 0.1965 1.0965 1.1727 0.054 Uiso calc R 1 1 . .
    H H24C 0.1476 1.1984 1.0980 0.054 Uiso calc R 1 1 . .
loop_
    _atom_site_aniso_label
    _atom_site_aniso_U_11
    _atom_site_aniso_U_22
    _atom_site_aniso_U_33
    _atom_site_aniso_U_12
    _atom_site_aniso_U_13
    _atom_site_aniso_U_23
    Ti 0.02042(14) 0.02367(15) 0.02448(14) 0.00311(11) 0.00862(11) -0.00058(11)
    O1 0.0221(5) 0.0268(5) 0.0287(6) 0.0042(4) 0.0091(4) 0.0002(4)
    O2 0.0261(6) 0.0295(6) 0.0265(5) 0.0006(5) 0.0117(5) -0.0002(4)
    O3 0.0250(6) 0.0233(5) 0.0343(6) 0.0042(4) 0.0130(5) 0.0042(5)
    C1 0.0221(7) 0.0264(8) 0.0340(8) 0.0035(6) 0.0146(7) 0.0029(6)
    C2 0.0318(8) 0.0275(8) 0.0361(9) 0.0025(7) 0.0181(7) 0.0019(7)
    C3 0.0483(11) 0.0311(9) 0.0466(10) 0.0047(8) 0.0250(9) -0.0019(8)
    C4 0.0524(12) 0.0351(10) 0.0623(13) 0.0200(9) 0.0279(11) 0.0086(9)
    C5 0.0361(10) 0.0461(11) 0.0458(11) 0.0163(8) 0.0147(8) 0.0141(9)
    C6 0.0247(8) 0.0353(9) 0.0349(9) 0.0040(7) 0.0142(7) 0.0066(7)
    C7 0.0389(10) 0.0303(8) 0.0335(9) -0.0005(7) 0.0120(8) -0.0061(7)
    C8 0.0253(8) 0.0495(11) 0.0296(8) 0.0038(8) 0.0075(7) 0.0053(8)
    C9 0.0407(10) 0.0690(14) 0.0337(9) 0.0009(10) 0.0189(8) -0.0020(9)
    C10 0.0438(12) 0.0709(15) 0.0378(10) 0.0110(11) 0.0044(9) 0.0101(10)
    C11 0.0283(9) 0.0491(11) 0.0393(10) -0.0033(8) 0.0076(8) -0.0040(8)
    C12 0.0317(8) 0.0230(7) 0.0278(8) 0.0060(6) 0.0137(7) 0.0018(6)
    C13 0.0353(9) 0.0247(8) 0.0296(8) 0.0047(7) 0.0117(7) 0.0012(6)
    C14 0.0492(11) 0.0313(9) 0.0288(8) 0.0057(8) 0.0121(8) -0.0025(7)
    C15 0.0651(13) 0.0401(10) 0.0325(9) 0.0075(9) 0.0273(9) 0.0009(8)
    C16 0.0498(11) 0.0369(10) 0.0440(10) 0.0055(8) 0.0304(9) 0.0063(8)
    C17 0.0353(9) 0.0256(8) 0.0360(9) 0.0060(7) 0.0185(7) 0.0038(7)
    C18 0.0306(9) 0.0422(10) 0.0332(9) -0.0020(8) 0.0059(7) -0.0002(8)
    C19 0.0291(9) 0.0380(9) 0.0453(10) -0.0012(7) 0.0188(8) 0.0004(8)
    C20 0.0377(10) 0.0362(10) 0.0555(12) -0.0072(8) 0.0172(9) -0.0090(9)
    C21 0.0419(11) 0.0667(14) 0.0670(14) -0.0070(10) 0.0308(11) 0.0053(11)
    C22 0.0286(9) 0.0492(11) 0.0478(11) 0.0050(8) 0.0154(8) 0.0035(9)
    C23 0.0310(9) 0.0265(8) 0.0450(10) 0.0044(7) 0.0160(8) 0.0091(7)
    C24 0.0334(9) 0.0330(9) 0.0364(9) -0.0003(7) 0.0107(7) -0.0080(7)
_geom_special_details
;
All e.s.d.'s (except the e.s.d. in the dihedral angle between two l.s. planes)
are estimated using the full covariance matrix. The cell e.s.d.'s are taken
into account individually in the estimation of e.s.d.'s in distances, angles
and torsion angles; correlations between e.s.d.'s in cell parameters are only
used when they are defined by crystal symmetry. An approximate (isotropic)
treatment of cell e.s.d.'s is used for estimating e.s.d.'s involving l.s.
planes.
;
loop_
    _geom_bond_atom_site_label_1
    _geom_bond_atom_site_label_2
    _geom_bond_site_symmetry_2
    _geom_bond_distance
    _geom_bond_publ_flag
    Ti O1 . 1.8218(11) ?
    Ti O2 . 1.8135(11) ?
    Ti O3 . 1.9794(12) ?
    Ti O3 3_577 2.0603(12) ?
    Ti C24 . 2.0878(17) ?
    Ti Ti 3_577 3.2897(9) ?
    O3 Ti 3_577 2.0603(12) no
    O1 C1 . 1.3678(18) ?
    O2 C12 . 1.3683(18) ?
    O3 C23 . 1.4401(19) ?
    C1 C2 . 1.404(2) ?
    C1 C6 . 1.414(2) ?
    C17 C16 . 1.400(2) ?
    C17 C12 . 1.415(2) ?
    C17 C19 . 1.539(3) ?
    C19 C20 . 1.537(3) ?
    C19 C22 . 1.542(3) ?
    C19 C21 . 1.546(2) ?
    C12 C13 . 1.409(2) ?
    C6 C5 . 1.392(2) ?
    C6 C8 . 1.540(2) ?
    C18 C13 . 1.504(2) ?
    C18 H18A . 0.9600 ?
    C18 H18B . 0.9600 ?
    C8 C11 . 1.531(3) ?
    C8 C9 . 1.536(2) ?
    C8 C10 . 1.540(3) ?
    C23 H23A . 0.9600 ?
    C23 H23B . 0.9600 ?
    C23 H23C . 0.9600 ?
    C2 C3 . 1.392(2) ?
    C2 C7 . 1.504(2) ?
    C16 C15 . 1.384(3) ?
    C16 H16 . 0.9300 ?
    C7 H7A . 0.9600 ?
    C7 H7B . 0.9600 ?
    C7 H7C . 0.9600 ?
    C3 C4 . 1.375(3) ?
    C3 H3 . 0.9300 ?
    C5 C4 . 1.386(3) ?
    C5 H5 . 0.9300 ?
    C11 H11A . 0.9600 ?
    C11 H11B . 0.9600 ?
    C11 H11C . 0.9600 ?
    C22 H22A . 0.9600 ?
    C22 H22B . 0.9600 ?
    C22 H22C . 0.9600 ?
    C24 H24A . 0.9600 ?
    C24 H24B . 0.9600 ?
    C24 H24C . 0.9600 ?
    C13 C14 . 1.394(2) ?
    C20 H20A . 0.9600 ?
    C20 H20B . 0.9600 ?
    C20 H20C . 0.9600 ?
    C15 C14 . 1.375(3) ?
    C15 H15 . 0.9300 ?
    C4 H4 . 0.9300 ?
    C10 H10A . 0.9600 ?
    C10 H10B . 0.9600 ?
    C10 H10C . 0.9600 ?
    C14 H14 . 0.9300 ?
    C9 H9A . 0.9600 ?
    C9 H9B . 0.9600 ?
    C9 H9C . 0.9600 ?
    C21 H21A . 0.9600 ?
    C21 H21B . 0.9600 ?
    C21 H21C . 0.9600 ?
loop_
    _geom_angle_atom_site_label_1
    _geom_angle_atom_site_label_2
    _geom_angle_atom_site_label_3
    _geom_angle_site_symmetry_1
    _geom_angle_site_symmetry_3
    _geom_angle
    _geom_angle_publ_flag
    O1 Ti O2 . . 102.02(5) ?
    O1 Ti O3 . . 91.68(5) ?
    O2 Ti O3 . . 138.00(5) ?
    O1 Ti O3 . 3_577 162.64(5) ?
    O2 Ti O3 . 3_577 90.97(5) ?
    O3 Ti O3 . 3_577 70.97(5) ?
    O1 Ti C24 . . 97.38(7) ?
    O2 Ti C24 . . 104.51(7) ?
    O3 Ti C24 . . 112.91(6) ?
    O3 Ti C24 3_577 . 90.33(6) ?
    O1 Ti Ti . 3_577 127.98(4) ?
    O2 Ti Ti . 3_577 117.24(5) ?
    O3 Ti Ti . 3_577 36.30(3) ?
    O3 Ti Ti 3_577 3_577 34.67(3) ?
    C24 Ti Ti . 3_577 103.76(6) ?
    C23 O3 Ti . . 129.10(10) ?
    C23 O3 Ti . 3_577 121.77(10) ?
    Ti O3 Ti . 3_577 109.03(5) ?
    C1 O1 Ti . . 161.24(10) ?
    C12 O2 Ti . . 160.66(11) ?
    O1 C1 C2 . . 117.10(14) ?
    O1 C1 C6 . . 121.39(14) ?
    C2 C1 C6 . . 121.51(15) ?
    C16 C17 C12 . . 116.15(16) ?
    C16 C17 C19 . . 121.37(16) ?
    C12 C17 C19 . . 122.47(15) ?
    C20 C19 C17 . . 109.47(14) ?
    C20 C19 C22 . . 111.10(16) ?
    C17 C19 C22 . . 110.29(15) ?
    C20 C19 C21 . . 107.17(16) ?
    C17 C19 C21 . . 111.94(16) ?
    C22 C19 C21 . . 106.81(16) ?
    O2 C12 C13 . . 117.37(15) ?
    O2 C12 C17 . . 120.40(15) ?
    C13 C12 C17 . . 122.23(15) ?
    C5 C6 C1 . . 116.56(16) ?
    C5 C6 C8 . . 120.82(16) ?
    C1 C6 C8 . . 122.61(15) ?
    C13 C18 H18A . . 109.5 ?
    C13 C18 H18B . . 109.5 ?
    H18A C18 H18B . . 109.5 ?
    C13 C18 H18C . . 109.5 ?
    H18A C18 H18C . . 109.5 ?
    H18B C18 H18C . . 109.5 ?
    C11 C8 C9 . . 110.96(16) ?
    C11 C8 C6 . . 110.04(14) ?
    C9 C8 C6 . . 109.59(15) ?
    C11 C8 C10 . . 107.24(16) ?
    C9 C8 C10 . . 106.96(16) ?
    C6 C8 C10 . . 112.00(16) ?
    O3 C23 H23A . . 109.5 ?
    O3 C23 H23B . . 109.5 ?
    H23A C23 H23B . . 109.5 ?
    O3 C23 H23C . . 109.5 ?
    H23A C23 H23C . . 109.5 ?
    H23B C23 H23C . . 109.5 ?
    C3 C2 C1 . . 118.98(16) ?
    C3 C2 C7 . . 120.96(16) ?
    C1 C2 C7 . . 120.06(14) ?
    C15 C16 C17 . . 122.47(18) ?
    C15 C16 H16 . . 118.8 ?
    C17 C16 H16 . . 118.8 ?
    C2 C7 H7A . . 109.5 ?
    C2 C7 H7B . . 109.5 ?
    H7A C7 H7B . . 109.5 ?
    C2 C7 H7C . . 109.5 ?
    H7A C7 H7C . . 109.5 ?
    H7B C7 H7C . . 109.5 ?
    C4 C3 C2 . . 120.59(18) ?
    C4 C3 H3 . . 119.7 ?
    C2 C3 H3 . . 119.7 ?
    C4 C5 C6 . . 122.60(17) ?
    C4 C5 H5 . . 118.7 ?
    C6 C5 H5 . . 118.7 ?
    C8 C11 H11A . . 109.5 ?
    C8 C11 H11B . . 109.5 ?
    H11A C11 H11B . . 109.5 ?
    C8 C11 H11C . . 109.5 ?
    H11A C11 H11C . . 109.5 ?
    H11B C11 H11C . . 109.5 ?
    C19 C22 H22A . . 109.5 ?
    C19 C22 H22B . . 109.5 ?
    H22A C22 H22B . . 109.5 ?
    C19 C22 H22C . . 109.5 ?
    H22A C22 H22C . . 109.5 ?
    H22B C22 H22C . . 109.5 ?
    Ti C24 H24A . . 109.5 ?
    Ti C24 H24B . . 109.5 ?
    H24A C24 H24B . . 109.5 ?
    Ti C24 H24C . . 109.5 ?
    H24A C24 H24C . . 109.5 ?
    H24B C24 H24C . . 109.5 ?
    C14 C13 C12 . . 118.17(16) ?
    C14 C13 C18 . . 120.34(16) ?
    C12 C13 C18 . . 121.49(15) ?
    C19 C20 H20A . . 109.5 ?
    C19 C20 H20B . . 109.5 ?
    H20A C20 H20B . . 109.5 ?
    C19 C20 H20C . . 109.5 ?
    H20A C20 H20C . . 109.5 ?
    H20B C20 H20C . . 109.5 ?
    C14 C15 C16 . . 119.93(17) ?
    C14 C15 H15 . . 120.0 ?
    C16 C15 H15 . . 120.0 ?
    C3 C4 C5 . . 119.73(17) ?
    C3 C4 H4 . . 120.1 ?
    C5 C4 H4 . . 120.1 ?
    C8 C10 H10A . . 109.5 ?
    C8 C10 H10B . . 109.5 ?
    H10A C10 H10B . . 109.5 ?
    C8 C10 H10C . . 109.5 ?
    H10A C10 H10C . . 109.5 ?
    H10B C10 H10C . . 109.5 ?
    C15 C14 C13 . . 121.02(18) ?
    C15 C14 H14 . . 119.5 ?
    C13 C14 H14 . . 119.5 ?
    C8 C9 H9A . . 109.5 ?
    C8 C9 H9B . . 109.5 ?
    H9A C9 H9B . . 109.5 ?
    C8 C9 H9C . . 109.5 ?
    H9A C9 H9C . . 109.5 ?
    H9B C9 H9C . . 109.5 ?
    C19 C21 H21A . . 109.5 ?
    C19 C21 H21B . . 109.5 ?
    H21A C21 H21B . . 109.5 ?
    C19 C21 H21C . . 109.5 ?
    H21A C21 H21C . . 109.5 ?
    H21B C21 H21C . . 109.5 ?
data_global
_journal_date_recd_electronic     2013-07-03
_journal_date_accepted     2013-09-17
_journal_name_full     'Acta Crystallographica, Section E'
_journal_year     2013
_journal_volume     69
_journal_issue     10
_journal_page_first     m554
_journal_page_last     m555
_journal_paper_category     QM
_journal_paper_doi     10.1107/S1600536813025634
_journal_coeditor_code     GG2122
_publ_contact_author
;
 Dr. A. J. Nielson
 Chemistry, Institute of Natural and Mathematical Sciences,
 Massey University at Albany
 Private Bag 102904, North Shore Mail Centre,
 Auckland, New Zealand.
;
_publ_contact_author_email     'a.j.nielson@massey.ac.nz'
_publ_contact_author_fax     '64 9-443-9640'
_publ_contact_author_phone     '64 9 443 9760'
_publ_section_title
;\
Di-\m-methanolato-bis[(2-<i>tert</i>-butyl-6-methylphenolato-\
\k<i>O</i>)methyltitanium(IV)]
;

loop_
    _publ_author_name
    _publ_author_address
    'Alastair J. Nielson'
; Chemistry, Institute of Natural and Mathematical Sciences,
 Massey University at Albany,
 PO Box 102904 North Shore Mail Centre,
 Auckland, New Zealand
;
    'Chaohong Shen'
;
 Formerly Chemistry, Institute of Fundamental Sciences,
 Massey University at Albany,
 PO Box 102904 North Shore Mail Centre,
 Auckland, New Zealand
;
    'Joyce M. Waters'
; Chemistry, Institute of Natural and Mathematical Sciences,
 Massey University at Albany,
 PO Box 102904 North Shore Mail Centre,
 Auckland, New Zealand
;
