# Supplementary material for: Di-μ-methanolato-bis[(2-tert-butyl-6-methylphenolato-κO)methyl­titanium(IV)]
Source: Acta Crystallogr Sect E Struct Rep Online. 2013 Sep 21;69(Pt 10):m554–5. doi: 10.1107/S1600536813025634 (PMC3790360; doi:10.1107/S1600536813025634)
Supplement: Supplementary file 2 [file e-69-0m554-Isup2.hkl]

# 
# h,k,l, Fc-squared, Fo-squared, sigma(Fo-squared) and status flag 
# 
data_I
_shelx_title ' S129 in P2(1)/c' 
_shelx_refln_list_code          4 
_shelx_F_calc_maximum      150.35 
_exptl_crystal_F_000       904.00 
_reflns_d_resolution_high  0.8005 
 
loop_ 
 _symmetry_equiv_pos_as_xyz 
 'x, y, z' 
 '-x, y+1/2, -z+1/2' 
 '-x, -y, -z' 
 'x, -y-1/2, z-1/2' 
 
_cell_length_a    15.1270 
_cell_length_b    11.0670 
_cell_length_c    15.8210 
_cell_angle_alpha  90.000 
_cell_angle_beta  115.710 
_cell_angle_gamma  90.000 
 
_shelx_F_squared_multiplier     1.000 
 
loop_ 
 _refln_index_h 
 _refln_index_k 
 _refln_index_l 
 _refln_F_squared_calc 
 _refln_F_squared_meas 
 _refln_F_squared_sigma 
 _refln_observed_status 
   2   0   0     7089.95     7242.32    209.88 o 
   3   0   0     1731.23     1888.96     31.40 o 
   4   0   0     4571.23     4869.34     77.79 o 
   5   0   0      145.02      168.79      5.00 o 
   6   0   0        3.22        3.68      2.65 o 
   7   0   0      315.31      233.59      6.28 o 
   8   0   0     5993.93     5498.96     88.11 o 
   9   0   0     3753.50     3608.40     58.87 o 
  10   0   0      362.99      300.78      9.90 o 
  11   0   0      169.74      209.85      8.31 o 
  12   0   0     3791.23     3651.96    110.96 o 
  13   0   0     2018.02     1936.96     62.42 o 
  14   0   0      144.79      152.05     12.72 o 
  15   0   0       90.03       98.58     10.20 o 
  16   0   0      103.75      104.82     11.51 o 
   1   1   0     5484.94     5422.87     69.85 o 
   2   1   0      574.50      675.59     12.87 o 
   3   1   0      348.01      371.27      8.18 o 
   4   1   0        0.02        2.72      2.54 o 
   5   1   0      645.65      695.73     16.39 o 
   6   1   0      184.86      219.97     10.81 o 
   7   1   0        1.30        2.38      6.02 o 
   8   1   0      259.57      261.33     14.23 o 
   9   1   0      748.63      727.56     11.11 o 
  10   1   0      212.18      217.73      5.13 o 
  11   1   0        7.07        7.54      2.90 o 
  12   1   0      199.02      211.08      9.33 o 
  13   1   0       19.53       26.61     10.15 o 
  14   1   0       12.33       31.17      5.51 o 
  15   1   0       17.14       20.11      5.37 o 
  16   1   0      112.24      119.04      8.05 o 
   0   2   0    15104.97    15374.99    256.30 o 
   1   2   0    21733.02    22183.04    281.32 o 
   2   2   0     3786.46     3989.57     51.94 o 
   3   2   0     1312.20     1435.97     25.31 o 
   4   2   0    14341.62    14014.29    227.79 o 
   5   2   0     1609.30     1539.09     27.57 o 
   6   2   0      182.14      157.59      5.25 o 
   7   2   0        1.21        0.50      2.79 o 
   8   2   0     1529.73     1547.60     27.88 o 
   9   2   0     1373.22     1420.64     26.03 o 
  10   2   0      277.56      290.99      8.42 o 
  11   2   0      699.32      700.59     11.12 o 
  12   2   0     1128.83     1063.74     45.69 o 
  13   2   0     1796.50     1803.27     47.60 o 
  14   2   0      311.60      300.87     11.66 o 
  15   2   0        2.83        9.94      5.26 o 
  16   2   0       21.20       22.68      6.15 o 
   1   3   0     4295.63     4512.05     58.58 o 
   2   3   0     5726.70     5717.51     73.82 o 
   3   3   0      123.33      131.31      6.98 o 
   4   3   0      562.52      534.71     11.05 o 
   5   3   0      320.98      358.07      8.36 o 
   6   3   0      320.61      353.96     11.42 o 
   7   3   0      236.78      265.39      7.22 o 
   8   3   0      382.32      331.73      8.42 o 
   9   3   0      189.40      206.44      6.74 o 
  10   3   0      833.67      922.45     18.30 o 
  11   3   0       57.87       74.60      6.53 o 
  12   3   0      259.83      261.67     10.35 o 
  13   3   0      164.12      156.55     12.14 o 
  14   3   0        0.45        7.04      4.75 o 
  15   3   0       77.39       84.34     11.19 o 
  16   3   0        3.67       25.81      6.09 o 
   0   4   0    15895.27    15838.87    264.28 o 
   1   4   0     7002.50     7039.06     90.57 o 
   2   4   0     3020.35     2954.15     39.08 o 
   3   4   0      217.42      200.79      4.43 o 
   4   4   0     6386.84     6257.26     88.44 o 
   5   4   0    12080.05    11670.66    190.44 o 
   6   4   0      708.26      766.67     18.27 o 
   7   4   0      959.06      884.76     17.16 o 
   8   4   0     2467.23     2317.22     40.37 o 
   9   4   0     1889.26     1770.96     40.30 o 
  10   4   0      832.04      881.02     20.89 o 
  11   4   0      501.24      495.74     11.65 o 
  12   4   0      280.43      284.43     11.10 o 
  13   4   0     1327.75     1314.41     31.74 o 
  14   4   0      528.08      536.88     16.20 o 
  15   4   0        8.75        6.04     12.64 o 
  16   4   0       15.12       31.11      6.13 o 
   1   5   0      330.24      368.24      9.01 o 
   2   5   0     2308.45     2440.40     32.72 o 
   3   5   0      268.49      226.39      9.20 o 
   4   5   0      305.81      411.05     11.80 o 
   5   5   0      256.14      295.00      6.94 o 
   6   5   0       73.44       85.32      4.32 o 
   7   5   0       16.50       13.13      4.17 o 
   8   5   0        0.18       -2.92      3.04 o 
   9   5   0       48.81       53.71      4.42 o 
  10   5   0        1.63       -2.10      3.32 o 
  11   5   0      300.30      321.51     11.40 o 
  12   5   0        0.05       -1.75      6.43 o 
  13   5   0     1390.72     1395.68     33.54 o 
  14   5   0       63.52       75.44      8.15 o 
  15   5   0      242.73      267.08     11.11 o 
   0   6   0      157.93      114.59      4.41 o 
   1   6   0     1648.55     1616.04     20.72 o 
   2   6   0      569.24      645.31     10.20 o 
   3   6   0      499.73      521.40     13.94 o 
   4   6   0     6117.69     6204.41     80.42 o 
   5   6   0     2468.56     2442.92     36.22 o 
   6   6   0      271.38      247.37      7.06 o 
   7   6   0       54.15       47.62      4.02 o 
   8   6   0      387.70      383.22      9.49 o 
   9   6   0      108.63      123.16      5.65 o 
  10   6   0      180.74      203.74      8.65 o 
  11   6   0       27.37       26.89      4.44 o 
  12   6   0      836.86      793.89     31.93 o 
  13   6   0      537.92      520.81     19.56 o 
  14   6   0      307.12      332.79     12.72 o 
  15   6   0      204.70      238.07     16.58 o 
   1   7   0      165.68      164.41      4.76 o 
   2   7   0      355.16      355.00      8.59 o 
   3   7   0      639.11      624.69     10.12 o 
   4   7   0      180.38      191.73      8.81 o 
   5   7   0      151.14      180.46      9.83 o 
   6   7   0       16.61       14.08      3.00 o 
   7   7   0        2.84        3.84      3.17 o 
   8   7   0       46.95       54.67      4.31 o 
   9   7   0      772.24      781.24     16.13 o 
  10   7   0      229.31      213.66      6.98 o 
  11   7   0        8.10        8.62      3.65 o 
  12   7   0       17.26       16.89      5.01 o 
  13   7   0       26.67       15.47      8.32 o 
  14   7   0       13.01       -3.14      7.06 o 
   0   8   0     2428.41     2260.62     59.95 o 
   1   8   0     1209.38     1198.60     20.35 o 
   2   8   0       34.08       43.90      3.22 o 
   3   8   0      153.26      140.15      5.16 o 
   4   8   0      510.75      515.05      9.89 o 
   5   8   0     1657.94     1641.88     25.49 o 
   6   8   0       39.74       39.28      3.33 o 
   7   8   0      128.07      115.65      5.33 o 
   8   8   0        7.45        9.56      3.46 o 
   9   8   0      361.42      360.30      9.52 o 
  10   8   0      236.06      242.55      9.51 o 
  11   8   0       29.41       37.42      5.69 o 
  12   8   0      140.38      159.69     12.67 o 
  13   8   0      378.47      385.82     20.02 o 
   1   9   0       51.67       52.69      3.58 o 
   2   9   0        9.60        6.09      2.67 o 
   3   9   0        4.61        3.94      2.68 o 
   4   9   0       60.30       57.71      3.78 o 
   5   9   0       76.78       77.40      3.95 o 
   6   9   0       66.58       61.28      4.64 o 
   7   9   0        0.42        0.29      4.07 o 
   8   9   0      515.57      511.09     14.68 o 
   9   9   0      211.48      205.06      8.77 o 
  10   9   0        3.84        8.47      4.96 o 
  11   9   0        5.18       14.20      4.75 o 
  12   9   0        2.38        8.17      8.12 o 
   0  10   0      316.17      311.22     18.32 o 
   1  10   0     1216.08     1204.21     24.65 o 
   2  10   0      428.61      421.09      8.84 o 
   3  10   0        5.47       10.34      3.38 o 
   4  10   0       13.85       13.57      5.05 o 
   5  10   0       50.90       38.26      4.15 o 
   6  10   0       57.30       48.03      5.26 o 
   7  10   0        4.50       -2.39      4.59 o 
   8  10   0      206.58      204.78      8.96 o 
   9  10   0      412.37      412.05     12.95 o 
  10  10   0      251.30      282.43     10.77 o 
  11  10   0       11.00       15.23      9.31 o 
   1  11   0       25.15       18.57      4.80 o 
   2  11   0      111.51      108.87      9.74 o 
   3  11   0        0.24       -0.32      3.82 o 
   4  11   0        0.39        2.42      3.94 o 
   5  11   0       84.53       62.14      5.01 o 
   6  11   0      324.73      312.94     10.34 o 
   7  11   0        3.92        8.27      5.80 o 
   8  11   0       54.07       52.50      5.80 o 
   9  11   0       12.68        1.62      7.28 o 
  10  11   0       27.42       33.84     10.35 o 
   0  12   0      150.87      143.88     10.64 o 
   1  12   0      110.67      110.16     15.37 o 
   2  12   0       36.32       38.16      9.23 o 
   3  12   0        2.80       -4.20      4.20 o 
   4  12   0        1.53       -0.17      4.33 o 
   5  12   0      267.97      296.88     21.56 o 
   6  12   0      541.21      528.44     16.70 o 
   7  12   0       19.48       37.81      7.49 o 
   8  12   0      139.89      129.80     11.51 o 
   1  13   0       22.04       28.27      5.97 o 
   2  13   0      101.06      108.44     14.46 o 
   3  13   0       16.11       24.84      5.29 o 
   4  13   0       34.06       40.25      5.21 o 
   5  13   0       27.52       26.57      5.37 o 
 -17   1   1      202.22      214.71     10.34 o 
 -16   1   1       96.47      120.50      8.11 o 
 -15   1   1        0.25        9.66      5.32 o 
 -14   1   1      120.55      127.24      7.64 o 
 -13   1   1       28.96       30.58      3.13 o 
 -12   1   1      157.01      152.51      5.62 o 
 -11   1   1        0.17        1.20      2.84 o 
 -10   1   1      754.00      753.88     11.56 o 
  -9   1   1     1580.77     1677.54     27.24 o 
  -8   1   1     2973.45     2888.15     49.35 o 
  -7   1   1      816.38      904.48     17.30 o 
  -6   1   1      207.33      261.70      6.83 o 
  -5   1   1      164.74      231.00      7.53 o 
  -4   1   1     7923.15     8151.31    133.39 o 
  -3   1   1     4821.22     5108.02     84.28 o 
  -2   1   1      334.24      409.07      8.87 o 
  -1   1   1      905.75      990.86     15.27 o 
   0   1   1    22604.12    20531.66    241.35 o 
   1   1   1    19568.12    19244.68    244.23 o 
   2   1   1     2976.82     3227.47     47.94 o 
   3   1   1      961.30      927.04     21.89 o 
   4   1   1     4335.75     4320.49     71.83 o 
   5   1   1     2317.67     2273.51     39.06 o 
   6   1   1       22.37       38.71      3.53 o 
   7   1   1      521.06      570.26     12.02 o 
   8   1   1      845.19      836.34     22.91 o 
   9   1   1     4416.07     4313.98     54.68 o 
  10   1   1     3037.36     2919.38     37.85 o 
  11   1   1        0.21       -2.45      4.70 o 
  12   1   1     1420.23     1374.18     32.72 o 
  13   1   1     1750.91     1707.86     39.76 o 
  14   1   1      269.27      274.88     10.91 o 
  15   1   1       19.96       26.72      6.03 o 
  16   1   1      148.02      170.44      9.65 o 
 -17   2   1        8.13       18.20      5.27 o 
 -16   2   1       76.63       84.87      7.79 o 
 -15   2   1        2.85        5.40      5.21 o 
 -14   2   1       68.40       65.58     13.37 o 
 -13   2   1       26.49       26.96      4.33 o 
 -12   2   1      741.16      764.07     11.96 o 
 -11   2   1      362.16      373.45      9.66 o 
 -10   2   1       62.75       72.04      5.28 o 
  -9   2   1      157.82      189.71      6.41 o 
  -8   2   1      221.73      225.30      6.63 o 
  -7   2   1       11.47       18.78      3.91 o 
  -6   2   1     1110.33     1118.63     20.56 o 
  -5   2   1      467.83      487.40     13.48 o 
  -4   2   1       67.25       68.69      4.56 o 
  -3   2   1      335.70      368.32      8.16 o 
  -2   2   1     8616.94     9081.38    126.96 o 
  -1   2   1     3970.83     4088.09     58.09 o 
   0   2   1    10594.69    10475.06    133.68 o 
   1   2   1     8144.77     8477.93    108.52 o 
   2   2   1       69.86      102.54      4.19 o 
   3   2   1        4.89        8.93      2.32 o 
   4   2   1       31.44       37.82      3.41 o 
   5   2   1     1054.12     1099.26     20.22 o 
   6   2   1       64.64       85.71      4.19 o 
   7   2   1      506.81      490.57     10.81 o 
   8   2   1      189.61      180.81      6.09 o 
   9   2   1       19.51       20.86      4.08 o 
  10   2   1      702.45      694.68     14.60 o 
  11   2   1        5.07        3.23      7.78 o 
  12   2   1        0.31        4.47      4.92 o 
  13   2   1      219.26      233.49     16.10 o 
  14   2   1      154.05      169.48     15.47 o 
  15   2   1      171.18      191.69     19.99 o 
  16   2   1        3.49       11.16     10.97 o 
 -16   3   1        9.38       12.28      5.37 o 
 -15   3   1      132.46      140.46      8.59 o 
 -14   3   1       13.80       13.47      5.33 o 
 -13   3   1       46.85       49.61      6.92 o 
 -12   3   1     1054.33     1025.62     20.17 o 
 -11   3   1       48.53       61.60      4.74 o 
 -10   3   1       16.41       20.45      3.99 o 
  -9   3   1      646.16      705.87     14.50 o 
  -8   3   1     2743.95     2727.45     46.84 o 
  -7   3   1        2.34        7.37      3.05 o 
  -6   3   1      675.02      695.74     13.83 o 
  -5   3   1     6170.89     5873.72     96.99 o 
  -4   3   1    10516.33    10238.95    167.11 o 
  -3   3   1     2133.72     2278.13     33.39 o 
  -2   3   1     4380.79     4716.72     69.25 o 
  -1   3   1      873.12      945.10     18.00 o 
   0   3   1     1171.88     1169.61     16.41 o 
   1   3   1     8284.95     8266.77    105.95 o 
   2   3   1     4795.70     5230.91     67.73 o 
   3   3   1     2888.99     2654.94     35.30 o 
   4   3   1     6385.54     5854.79     85.90 o 
   5   3   1     5366.78     5044.12     83.76 o 
   6   3   1      779.88      687.98     13.86 o 
   7   3   1      490.14      515.22     11.25 o 
   8   3   1     2683.16     2732.86     47.06 o 
   9   3   1     3866.13     3791.59     64.25 o 
  10   3   1      178.81      187.63      6.66 o 
  11   3   1       19.18       19.98      5.30 o 
  12   3   1      142.87      140.99      8.31 o 
  13   3   1     1359.73     1410.31     33.96 o 
  14   3   1      374.93      373.19     18.88 o 
  15   3   1        4.93        6.92      4.95 o 
  16   3   1        9.09       25.66      6.24 o 
 -16   4   1        0.38        2.83      5.63 o 
 -15   4   1      208.84      221.46     10.16 o 
 -14   4   1       18.06       14.44      4.93 o 
 -13   4   1        6.10       11.44      3.56 o 
 -12   4   1       59.60       72.54      8.19 o 
 -11   4   1     1421.89     1419.69     26.38 o 
 -10   4   1      146.85      161.05      6.13 o 
  -9   4   1     1504.57     1501.58     27.36 o 
  -8   4   1       38.06       48.41      4.03 o 
  -7   4   1       96.16       95.73      6.35 o 
  -6   4   1      106.03      160.18     14.79 o 
  -5   4   1        0.10        3.65      2.77 o 
  -4   4   1        1.03        3.70      2.23 o 
  -3   4   1     4852.97     5147.02     73.06 o 
  -2   4   1     1448.08     1575.10     23.77 o 
  -1   4   1      342.46      367.55      6.41 o 
   0   4   1       32.14       59.12      4.92 o 
   1   4   1       32.40       24.17      2.17 o 
   2   4   1      238.47      277.60      6.32 o 
   3   4   1     2400.47     2625.65     35.04 o 
   4   4   1      754.03      691.34     11.89 o 
   5   4   1      250.41      308.37      6.83 o 
   6   4   1        0.45        2.16      2.89 o 
   7   4   1       30.74       24.38      3.53 o 
   8   4   1       13.59       15.10      3.57 o 
   9   4   1        2.47       -3.19      3.19 o 
  10   4   1      301.16      280.07      8.14 o 
  11   4   1        0.31       -4.34      4.34 o 
  12   4   1        3.22        3.24      4.95 o 
  13   4   1       50.67       55.59     17.91 o 
  14   4   1      121.40      126.92      8.12 o 
  15   4   1      151.95      130.09     27.51 o 
 -16   5   1       20.36       30.42     11.51 o 
 -15   5   1       20.01       18.79      6.43 o 
 -14   5   1       92.31      102.50      7.28 o 
 -13   5   1     1089.09     1069.77     25.50 o 
 -12   5   1       25.15       30.09      4.26 o 
 -11   5   1      210.25      203.67      6.97 o 
 -10   5   1       27.69       22.84      3.81 o 
  -9   5   1      392.69      395.84      9.77 o 
  -8   5   1     1252.44     1252.45     23.30 o 
  -7   5   1        1.51        9.37      3.23 o 
  -6   5   1     1594.22     1514.65     27.33 o 
  -5   5   1     5126.50     5339.72     90.67 o 
  -4   5   1     5400.63     5542.12     78.69 o 
  -3   5   1     1296.79     1241.72     19.36 o 
  -2   5   1      269.39      314.96      5.88 o 
  -1   5   1      367.47      346.94      5.76 o 
   0   5   1      539.49      415.54      6.55 o 
   1   5   1       17.45        4.19      1.95 o 
   2   5   1      972.72     1068.02     17.66 o 
   3   5   1       89.58      118.06      3.56 o 
   4   5   1     3120.07     2966.36     39.51 o 
   5   5   1     3388.55     3306.01     43.87 o 
   6   5   1      889.77      867.22     16.91 o 
   7   5   1     1031.63     1001.85     25.95 o 
   8   5   1     3492.31     3501.52     59.60 o 
   9   5   1      104.13      121.42      8.97 o 
  10   5   1       66.29       71.88      6.05 o 
  11   5   1       56.85       53.74      6.03 o 
  12   5   1      219.32      220.70     12.55 o 
  13   5   1      371.30      363.60     12.81 o 
  14   5   1      918.61      901.13     24.71 o 
  15   5   1      259.24      262.16     20.48 o 
 -15   6   1      328.72      377.40     20.74 o 
 -14   6   1       18.05       15.95      8.56 o 
 -13   6   1      300.68      284.83     18.01 o 
 -12   6   1      213.12      215.36      7.42 o 
 -11   6   1        2.40       10.29      3.33 o 
 -10   6   1      144.09      136.20      5.95 o 
  -9   6   1      113.26      115.78      5.39 o 
  -8   6   1      317.77      341.76      8.80 o 
  -7   6   1      296.17      299.07     13.33 o 
  -6   6   1       10.97        8.12      3.24 o 
  -5   6   1       19.89       18.38      2.75 o 
  -4   6   1     2233.61     2380.85     35.27 o 
  -3   6   1     1402.43     1470.91     22.68 o 
  -2   6   1        1.51        8.20      2.00 o 
  -1   6   1      655.39      695.31      9.93 o 
   0   6   1     1181.82     1197.01     15.80 o 
   1   6   1      464.39      531.16      8.78 o 
   2   6   1      197.74      231.60      4.98 o 
   3   6   1      505.27      487.49      8.30 o 
   4   6   1      373.56      358.44      6.73 o 
   5   6   1      405.25      407.31      7.42 o 
   6   6   1       67.77       89.16     19.09 o 
   7   6   1        0.07       10.09      4.41 o 
   8   6   1     1476.32     1386.15     25.68 o 
   9   6   1       40.59       53.94      7.07 o 
  10   6   1      128.25      144.94      9.81 o 
  11   6   1       86.59       94.59      7.23 o 
  12   6   1        5.32        8.16      4.68 o 
  13   6   1      303.85      301.53     21.39 o 
  14   6   1      328.28      303.04     18.44 o 
 -15   7   1       65.50       64.79      9.81 o 
 -14   7   1      288.94      259.48     15.76 o 
 -13   7   1      762.04      770.23     30.12 o 
 -12   7   1       90.99       85.55      6.32 o 
 -11   7   1        2.07        6.29      5.46 o 
 -10   7   1      517.93      502.16     11.67 o 
  -9   7   1      204.60      208.89     11.01 o 
  -8   7   1      165.72      168.54      6.06 o 
  -7   7   1       14.59       17.81      3.66 o 
  -6   7   1      333.55      303.53      8.10 o 
  -5   7   1     2520.24     2501.02     37.14 o 
  -4   7   1     4697.57     4662.06     66.86 o 
  -3   7   1     5511.87     5524.19     78.71 o 
  -2   7   1      357.47      382.38      7.02 o 
  -1   7   1      546.14      505.74      8.53 o 
   0   7   1     2392.12     2275.39     30.87 o 
   1   7   1       42.24       30.79      2.51 o 
   2   7   1     1164.57     1194.40     17.30 o 
   3   7   1        1.37        3.44      2.19 o 
   4   7   1      537.24      553.04      9.31 o 
   5   7   1      680.19      654.31     10.66 o 
   6   7   1       23.05       21.44      3.24 o 
   7   7   1       18.47       12.37      5.10 o 
   8   7   1     1144.04     1186.57     22.60 o 
   9   7   1     1952.06     1925.31     34.65 o 
  10   7   1      327.80      330.70      9.08 o 
  11   7   1        2.10       13.40      5.31 o 
  12   7   1      412.44      400.18     13.41 o 
  13   7   1      301.21      293.92     29.23 o 
  14   7   1      102.45       80.45     10.64 o 
 -14   8   1       55.27       76.05     12.33 o 
 -13   8   1       21.73       34.23      9.57 o 
 -12   8   1        0.09        8.92      5.04 o 
 -11   8   1        0.55       -0.94      4.84 o 
 -10   8   1       81.59       70.99      5.90 o 
  -9   8   1      275.83      264.49      9.81 o 
  -8   8   1      360.20      342.00     11.13 o 
  -7   8   1      500.41      508.82     14.35 o 
  -6   8   1      434.77      399.71      8.39 o 
  -5   8   1      240.26      252.39      6.34 o 
  -4   8   1      512.71      508.17      9.77 o 
  -3   8   1       31.70       30.21      3.11 o 
  -2   8   1      351.88      358.62      7.64 o 
  -1   8   1       54.51       64.88      3.60 o 
   0   8   1        0.24        0.46      2.44 o 
   1   8   1       77.15       75.35      3.72 o 
   2   8   1        1.84        8.08      2.69 o 
   3   8   1      189.82      188.43      5.32 o 
   4   8   1     1034.33     1035.85     17.13 o 
   5   8   1      320.20      310.53      9.25 o 
   6   8   1      235.93      213.94      7.78 o 
   7   8   1       18.69       19.84      3.59 o 
   8   8   1        9.58        5.35      4.78 o 
   9   8   1      207.40      205.05     10.14 o 
  10   8   1       20.56       15.66      3.68 o 
  11   8   1        8.99       18.38     14.05 o 
  12   8   1        5.47       -0.15      7.06 o 
  13   8   1       15.32       -5.37      6.91 o 
 -13   9   1      346.52      363.09     19.24 o 
 -12   9   1        1.92       -2.03      5.46 o 
 -11   9   1      212.98      193.76     11.70 o 
 -10   9   1      808.08      812.77     20.94 o 
  -9   9   1      833.17      877.17     21.90 o 
  -8   9   1       23.00       18.00      4.82 o 
  -7   9   1        9.73        8.43      4.74 o 
  -6   9   1      205.58      205.75      6.80 o 
  -5   9   1      598.10      663.06     14.09 o 
  -4   9   1      545.86      515.88     11.65 o 
  -3   9   1      228.97      214.01      6.73 o 
  -2   9   1      159.42      145.74      4.93 o 
  -1   9   1     1144.16     1132.31     18.46 o 
   0   9   1     1798.56     1754.00     24.29 o 
   1   9   1      564.27      543.72     10.36 o 
   2   9   1      460.93      458.00      9.21 o 
   3   9   1        4.93        8.84      2.76 o 
   4   9   1      557.76      528.10     12.32 o 
   5   9   1        2.67        5.45      2.74 o 
   6   9   1        0.22        3.15      4.72 o 
   7   9   1      136.51      140.85      5.90 o 
   8   9   1      593.74      625.38     16.94 o 
   9   9   1      592.95      606.03     17.65 o 
  10   9   1      246.56      252.32     10.42 o 
  11   9   1       35.17       31.38      8.32 o 
  12   9   1       59.55       52.99     10.15 o 
 -12  10   1       52.12       67.71     24.80 o 
 -11  10   1       70.24       63.69      6.24 o 
 -10  10   1       18.33       15.33      5.85 o 
  -9  10   1       62.22       56.65      7.20 o 
  -8  10   1      291.00      283.59     13.63 o 
  -7  10   1     1108.84     1099.68     26.30 o 
  -6  10   1       22.59       16.05      3.94 o 
  -5  10   1     1199.61     1107.82     24.31 o 
  -4  10   1        7.21        2.06      3.19 o 
  -3  10   1       14.66       11.57      4.78 o 
  -2  10   1      108.40       99.88      4.99 o 
  -1  10   1       15.14        9.30      3.36 o 
   0  10   1       68.52       59.87      4.70 o 
   1  10   1      193.21      172.48      6.24 o 
   2  10   1      217.41      206.44      6.57 o 
   3  10   1      337.99      321.34      7.53 o 
   4  10   1      157.47      152.16      9.13 o 
   5  10   1        2.52       10.36      3.32 o 
   6  10   1       31.49       27.94      4.04 o 
   7  10   1        0.10        4.69      6.62 o 
   8  10   1        0.33       -3.38      4.28 o 
   9  10   1       17.01       18.62      5.05 o 
  10  10   1        2.26       10.67     11.80 o 
  11  10   1       21.93       20.16      9.19 o 
 -10  11   1      122.85      133.80     12.72 o 
  -9  11   1      511.81      545.66     16.05 o 
  -8  11   1      158.97      167.06      8.23 o 
  -7  11   1        0.21        3.16      6.99 o 
  -6  11   1      235.43      248.34      7.85 o 
  -5  11   1     1500.67     1437.89     46.03 o 
  -4  11   1      597.48      591.74     14.50 o 
  -3  11   1        0.22       -1.22      3.19 o 
  -2  11   1       86.24       81.15      4.93 o 
  -1  11   1      287.57      288.22      8.21 o 
   0  11   1       71.91       68.60      5.57 o 
   1  11   1       89.04       93.79      6.36 o 
   2  11   1      827.40      838.29     24.27 o 
   3  11   1        7.13        5.59      4.33 o 
   4  11   1      846.63      924.85     43.39 o 
   5  11   1        3.09       -1.01      4.01 o 
   6  11   1      208.24      188.10      7.07 o 
   7  11   1      154.35      163.84      8.25 o 
   8  11   1      396.80      423.94     13.52 o 
   9  11   1      373.02      394.68     12.97 o 
  -8  12   1       10.15       15.08      6.91 o 
  -7  12   1       20.75       29.98      5.89 o 
  -6  12   1      316.50      348.82      9.75 o 
  -5  12   1        0.24       10.84      5.00 o 
  -4  12   1      188.83      178.02     12.67 o 
  -3  12   1       53.28       52.68      5.49 o 
  -2  12   1       37.77       45.17      5.34 o 
  -1  12   1       39.56       29.57      4.90 o 
   0  12   1       19.13       25.84      4.85 o 
   1  12   1        3.80        2.54      4.07 o 
   2  12   1       76.16       85.30      6.03 o 
   3  12   1      200.63      203.38      8.75 o 
   4  12   1        2.74        3.32      4.60 o 
   5  12   1      175.64      156.80      7.97 o 
   6  12   1       62.57       70.14     11.27 o 
   7  12   1       18.71       16.83      6.77 o 
  -6  13   1      786.74      806.56     20.92 o 
  -5  13   1      379.02      378.37     12.54 o 
  -4  13   1       74.23       91.09      6.75 o 
  -3  13   1        2.63        4.90      5.46 o 
  -2  13   1        9.61        4.82      4.51 o 
  -1  13   1       45.20       57.05      5.86 o 
   0  13   1      117.13      145.86      8.43 o 
   1  13   1       69.30       77.05      7.16 o 
   2  13   1        0.06        2.80      6.77 o 
   3  13   1       64.50       61.23      6.17 o 
   4  13   1       26.35       40.03      8.73 o 
   5  13   1        1.90       -0.81      4.40 o 
 -17   0   2      269.71      281.58     16.83 o 
 -16   0   2       79.33       78.66      9.77 o 
 -15   0   2       46.86       43.95      8.61 o 
 -14   0   2      416.76      422.66     12.97 o 
 -13   0   2        7.00        6.24      4.13 o 
 -12   0   2      848.99      858.14     25.41 o 
 -11   0   2      428.80      409.79      9.69 o 
 -10   0   2     1746.83     1641.40     28.49 o 
  -9   0   2     5779.72     5965.18     95.54 o 
  -8   0   2     2403.76     2213.24     37.07 o 
  -7   0   2     4974.81     5311.04     85.06 o 
  -6   0   2    12188.40    12728.25    200.19 o 
  -5   0   2     2569.64     2497.40     58.45 o 
  -4   0   2       76.08      109.04      4.08 o 
  -3   0   2     2205.50     2461.78     73.68 o 
  -2   0   2     1478.01     1472.14     45.21 o 
  -1   0   2    10984.52    11066.54    318.66 o 
   0   0   2     3686.66     3552.29     67.26 o 
   1   0   2     7048.86     7011.24    150.19 o 
   2   0   2     4380.38     4816.64     81.72 o 
   3   0   2      770.88      731.67     12.00 o 
   4   0   2     1243.90     1167.34     20.29 o 
   5   0   2     3764.42     3679.05     78.73 o 
   6   0   2     5037.40     5125.80    103.04 o 
   7   0   2        8.08        8.19      4.06 o 
   8   0   2     5303.20     5129.77    103.49 o 
   9   0   2     4502.34     4260.92    128.87 o 
  10   0   2      882.95      854.69     31.18 o 
  11   0   2      230.22      229.12     13.44 o 
  12   0   2      439.86      419.37     19.58 o 
  13   0   2     2148.69     2157.04     69.14 o 
  14   0   2       42.23       58.16     10.06 o 
  15   0   2       30.10       26.88      7.59 o 
  16   0   2      106.08      140.79     12.52 o 
 -17   1   2      101.46      109.37      7.76 o 
 -16   1   2       66.19       86.79      7.62 o 
 -15   1   2        2.93        4.13      4.71 o 
 -14   1   2       18.53       23.57      5.25 o 
 -13   1   2       10.20       11.73      3.43 o 
 -12   1   2       19.44       12.24      2.81 o 
 -11   1   2      259.44      269.57      7.00 o 
 -10   1   2      198.64      220.29      5.60 o 
  -9   1   2        0.15        3.74      4.36 o 
  -8   1   2      868.03      791.04     15.61 o 
  -7   1   2      218.43      291.30      7.43 o 
  -6   1   2     1386.91     1446.04     38.77 o 
  -5   1   2      102.08      150.01      4.93 o 
  -4   1   2     2140.77     2094.56     35.91 o 
  -3   1   2    21903.48    21865.92    353.79 o 
  -2   1   2    18336.88    18455.58    298.90 o 
  -1   1   2      282.93      332.37      8.90 o 
   0   1   2     8021.42     8379.54     99.37 o 
   1   1   2       72.75       85.88      2.48 o 
   2   1   2     3161.85     3124.96     42.30 o 
   3   1   2     3794.70     3826.15     56.70 o 
   4   1   2      109.83      139.18      4.20 o 
   5   1   2     1725.59     1793.24     31.38 o 
   6   1   2     1567.05     1618.54     28.74 o 
   7   1   2       58.46       99.16      6.03 o 
   8   1   2       19.14       11.89      2.33 o 
   9   1   2       24.91       33.29      3.26 o 
  10   1   2     1035.47      960.00     24.17 o 
  11   1   2       33.26       26.69      5.54 o 
  12   1   2        0.30       -1.43      4.41 o 
  13   1   2       88.56       87.65      7.18 o 
  14   1   2       13.93       17.30      5.64 o 
  15   1   2       13.90       14.32      5.16 o 
  16   1   2       42.94       60.11      7.06 o 
 -17   2   2       52.58       66.89      6.97 o 
 -16   2   2       27.41       34.22      6.26 o 
 -15   2   2      127.95      138.44      8.42 o 
 -14   2   2      282.24      270.56      7.18 o 
 -13   2   2     1269.83     1302.48     21.57 o 
 -12   2   2        5.37       11.27      2.95 o 
 -11   2   2     1895.61     1789.93     39.51 o 
 -10   2   2       73.12       79.81      7.46 o 
  -9   2   2     2454.89     2449.33     42.43 o 
  -8   2   2     3818.04     4048.98     67.99 o 
  -7   2   2      369.59      438.76      9.78 o 
  -6   2   2        0.77       14.40      2.99 o 
  -5   2   2     4759.70     4432.35     73.69 o 
  -4   2   2    11849.50    11767.06    191.57 o 
  -3   2   2     1638.92     1826.86     31.54 o 
  -2   2   2      231.21      211.14      5.51 o 
  -1   2   2       89.09      104.63      4.38 o 
   0   2   2      360.28      336.94      5.39 o 
   1   2   2     3176.71     3227.58     42.33 o 
   2   2   2        0.02        6.21      2.03 o 
   3   2   2     2274.55     2207.61     33.61 o 
   4   2   2     8971.68     8971.28    130.48 o 
   5   2   2     8008.01     8277.98    120.68 o 
   6   2   2      158.05      200.81      6.03 o 
   7   2   2      212.47      231.64      6.72 o 
   8   2   2     1665.32     1549.53     28.04 o 
   9   2   2     2684.14     2535.00     44.07 o 
  10   2   2      630.89      672.31     18.42 o 
  11   2   2      298.62      306.03     11.28 o 
  12   2   2      115.28       95.76     13.03 o 
  13   2   2      151.84      148.81      8.50 o 
  14   2   2      116.98      113.77      7.46 o 
  15   2   2       17.59       27.49      6.33 o 
 -17   3   2       19.21       41.84      6.24 o 
 -16   3   2       26.23       28.11      6.41 o 
 -15   3   2        1.59       -0.50      4.61 o 
 -14   3   2      322.18      315.54      6.89 o 
 -13   3   2      177.67      174.50      6.73 o 
 -12   3   2     1552.65     1526.92     28.21 o 
 -11   3   2      666.51      657.43     15.25 o 
 -10   3   2       64.34       59.53      4.54 o 
  -9   3   2      229.32      279.77      7.68 o 
  -8   3   2      410.75      441.90     10.05 o 
  -7   3   2      285.16      302.34      7.67 o 
  -6   3   2        3.20        4.01      2.68 o 
  -5   3   2      507.20      493.45     10.42 o 
  -4   3   2     3499.06     3365.12     56.48 o 
  -3   3   2       75.03       77.68      3.13 o 
  -2   3   2        0.19        1.17      2.02 o 
  -1   3   2     3380.72     3445.75     49.38 o 
   0   3   2     2553.22     2645.46     35.08 o 
   1   3   2     1845.99     2145.40     28.80 o 
   2   3   2     2471.31     2515.98     33.52 o 
   3   3   2     3092.04     3319.95     43.71 o 
   4   3   2      961.20      894.93     15.04 o 
   5   3   2      770.40      855.58     14.58 o 
   6   3   2      266.93      319.30      8.81 o 
   7   3   2      500.29      509.20     11.24 o 
   8   3   2        0.40        2.32      6.02 o 
   9   3   2      194.21      184.03      6.44 o 
  10   3   2       31.31       35.48      6.00 o 
  11   3   2        5.51       17.33      4.97 o 
  12   3   2        7.65        4.96      4.48 o 
  13   3   2        0.06        5.05      4.96 o 
  14   3   2      102.28      106.37     18.83 o 
  15   3   2       35.74       43.64     21.20 o 
 -17   4   2      138.61      152.83      9.39 o 
 -16   4   2       16.94       23.52      9.38 o 
 -15   4   2      383.12      359.98     12.62 o 
 -14   4   2      117.36      130.47      9.35 o 
 -13   4   2        1.24        4.80      3.79 o 
 -12   4   2      565.16      563.96     17.12 o 
 -11   4   2        4.18        2.05      3.51 o 
 -10   4   2     1297.99     1252.03     23.46 o 
  -9   4   2     1018.03      990.96     19.09 o 
  -8   4   2     3348.62     3051.27     52.04 o 
  -7   4   2      188.84      217.72      7.49 o 
  -6   4   2     1608.11     1680.40     29.71 o 
  -5   4   2     3102.52     2981.18     50.53 o 
  -4   4   2       74.39       29.60      3.99 o 
  -3   4   2      364.84      409.89      7.78 o 
  -2   4   2     3064.62     3368.00     48.48 o 
  -1   4   2       21.12       33.11      2.29 o 
   0   4   2     2769.27     2636.85     35.08 o 
   1   4   2      468.94      428.49      7.26 o 
   2   4   2      122.87      101.94      3.31 o 
   3   4   2      801.62      719.51     11.04 o 
   4   4   2    14206.02    13594.54    173.47 o 
   5   4   2     4355.50     4155.02     61.83 o 
   6   4   2      552.98      554.97     10.49 o 
   7   4   2      237.03      228.80      6.91 o 
   8   4   2     2710.40     2563.70     44.47 o 
   9   4   2     1039.75     1022.12     19.91 o 
  10   4   2       16.09       14.62      5.97 o 
  11   4   2      163.90      165.24      8.20 o 
  12   4   2        0.70        5.44      6.67 o 
  13   4   2     1186.89     1198.93     29.83 o 
  14   4   2      208.70      215.51      9.82 o 
  15   4   2        6.50       12.59      6.24 o 
 -16   5   2        0.06       -1.55      6.82 o 
 -15   5   2      149.25      138.32     12.04 o 
 -14   5   2        1.57        4.10      5.26 o 
 -13   5   2      235.57      254.65     12.64 o 
 -12   5   2       25.88       29.03      4.23 o 
 -11   5   2       63.99       81.16      7.90 o 
 -10   5   2      282.71      271.11      7.84 o 
  -9   5   2       32.77       26.84      4.18 o 
  -8   5   2       97.03       89.72      4.64 o 
  -7   5   2      322.01      320.51      8.07 o 
  -6   5   2      214.37      193.96      5.91 o 
  -5   5   2      630.83      724.99     14.36 o 
  -4   5   2      211.80      217.88      5.33 o 
  -3   5   2      642.34      701.07     11.91 o 
  -2   5   2     2239.37     2078.90     30.86 o 
  -1   5   2       10.75       12.39      2.10 o 
   0   5   2     1100.68     1177.46     16.79 o 
   1   5   2     1796.32     1882.80     25.71 o 
   2   5   2       70.92       62.76      2.83 o 
   3   5   2        8.51        6.29      2.08 o 
   4   5   2      466.06      492.09     10.78 o 
   5   5   2       14.31       16.44      2.44 o 
   6   5   2       70.71       52.65      4.07 o 
   7   5   2        1.53        5.40      3.24 o 
   8   5   2      101.44       99.14      5.21 o 
   9   5   2      323.87      310.69     12.18 o 
  10   5   2       45.62       62.04     10.44 o 
  11   5   2        2.12        6.40      8.34 o 
  12   5   2      252.97      237.34     10.09 o 
  13   5   2       79.74       90.41     11.17 o 
  14   5   2        6.85       35.93     15.50 o 
 -16   6   2       30.18       24.22      9.43 o 
 -15   6   2       38.85       49.56     10.68 o 
 -14   6   2      399.81      401.18     13.20 o 
 -13   6   2      845.19      847.23     21.67 o 
 -12   6   2      221.50      196.84      8.70 o 
 -11   6   2       50.27       51.70      7.64 o 
 -10   6   2     1167.62     1197.69     22.80 o 
  -9   6   2     2585.01     2614.87     45.41 o 
  -8   6   2       64.41       82.98      5.87 o 
  -7   6   2      212.64      187.66      6.16 o 
  -6   6   2     1127.21     1037.32     19.62 o 
  -5   6   2      318.72      264.74      8.05 o 
  -4   6   2     3889.46     3847.27     55.48 o 
  -3   6   2     2826.76     2978.83     43.47 o 
  -2   6   2      567.70      553.29      9.97 o 
  -1   6   2       89.05       43.15      2.58 o 
   0   6   2      621.84      487.36      8.21 o 
   1   6   2       52.35       48.38      2.68 o 
   2   6   2     1267.88     1299.44     18.53 o 
   3   6   2     4400.31     4476.33     58.64 o 
   4   6   2     2836.24     2672.55     35.95 o 
   5   6   2      784.84      733.41     11.57 o 
   6   6   2        0.54        1.50      2.63 o 
   7   6   2      107.63      104.89      5.58 o 
   8   6   2       88.33       96.81      5.16 o 
   9   6   2     2150.60     2210.52     39.17 o 
  10   6   2      611.53      631.98     18.20 o 
  11   6   2      213.94      209.08      9.32 o 
  12   6   2      196.35      218.31     14.31 o 
  13   6   2        5.91        5.74      4.87 o 
  14   6   2      110.78      123.61     11.56 o 
 -15   7   2      153.35      159.55     13.68 o 
 -14   7   2        4.69        8.40      9.74 o 
 -13   7   2       20.38       27.54      7.42 o 
 -12   7   2        0.41        5.66      4.58 o 
 -11   7   2       75.09       78.39      6.34 o 
 -10   7   2      358.55      357.63     13.42 o 
  -9   7   2      119.36      118.43      8.41 o 
  -8   7   2      214.83      229.42      8.96 o 
  -7   7   2       52.52       52.39      4.05 o 
  -6   7   2      447.35      436.72     10.14 o 
  -5   7   2        5.36        7.89      3.06 o 
  -4   7   2      806.56      787.14     13.45 o 
  -3   7   2      636.13      632.41     11.28 o 
  -2   7   2       33.13       31.02      2.67 o 
  -1   7   2       52.01       57.36      2.91 o 
   0   7   2        2.53        2.56      2.33 o 
   1   7   2       12.87       11.14      2.50 o 
   2   7   2      673.18      725.53     11.43 o 
   3   7   2      128.02      122.15      3.94 o 
   4   7   2      598.56      613.01     10.12 o 
   5   7   2       11.42        9.39      2.50 o 
   6   7   2       82.78       70.22      3.52 o 
   7   7   2       25.03       19.72      3.56 o 
   8   7   2       16.33       12.14      3.60 o 
   9   7   2       70.78       62.29      7.49 o 
  10   7   2        4.78       -0.37      3.97 o 
  11   7   2        2.71       13.30      6.62 o 
  12   7   2       68.43       82.14      7.03 o 
  13   7   2       10.18       15.53     10.56 o 
 -14   8   2      316.46      288.69     17.50 o 
 -13   8   2      428.28      423.42     13.80 o 
 -12   8   2      188.65      198.85      9.13 o 
 -11   8   2      114.86      102.65      6.68 o 
 -10   8   2     1044.13     1020.39     24.68 o 
  -9   8   2      739.01      738.61     19.09 o 
  -8   8   2      207.06      220.32      8.72 o 
  -7   8   2        0.21        2.27      6.04 o 
  -6   8   2       19.83       13.08      3.76 o 
  -5   8   2      554.88      536.91     11.89 o 
  -4   8   2     1953.10     1821.82     36.46 o 
  -3   8   2      423.98      443.61      8.83 o 
  -2   8   2      151.59      126.55      4.35 o 
  -1   8   2     1885.98     1877.68     28.57 o 
   0   8   2     2254.70     2166.05     32.53 o 
   1   8   2       16.05       11.92      2.77 o 
   2   8   2     1041.00      984.49     16.29 o 
   3   8   2      663.80      650.82     12.69 o 
   4   8   2      374.98      361.56      8.95 o 
   5   8   2      141.41      135.05      4.20 o 
   6   8   2      638.23      636.59     17.25 o 
   7   8   2      120.72      136.56      6.91 o 
   8   8   2      773.48      775.60     16.21 o 
   9   8   2      359.66      381.22     10.02 o 
  10   8   2      586.53      581.42     16.95 o 
  11   8   2        1.07        2.73      4.93 o 
  12   8   2      239.56      235.20     10.12 o 
 -13   9   2       38.05       35.45      5.29 o 
 -12   9   2       10.11        9.70      9.26 o 
 -11   9   2       46.10       47.47     13.59 o 
 -10   9   2        0.08        2.79      4.27 o 
  -9   9   2       13.33        9.20      7.40 o 
  -8   9   2       35.01       30.88      5.27 o 
  -7   9   2      134.39      134.64      7.14 o 
  -6   9   2      192.84      186.89      6.49 o 
  -5   9   2        7.52       12.51      4.01 o 
  -4   9   2       55.18       66.06      4.50 o 
  -3   9   2      133.08      135.48      7.16 o 
  -2   9   2      482.69      470.45     10.81 o 
  -1   9   2       34.51       29.46      3.61 o 
   0   9   2      193.01      217.13      8.84 o 
   1   9   2      149.15      129.67      6.39 o 
   2   9   2       45.36       43.25      3.54 o 
   3   9   2      588.32      584.89     12.94 o 
   4   9   2       64.43       64.31      7.01 o 
   5   9   2      645.18      642.34     11.89 o 
   6   9   2       91.73       90.32      4.24 o 
   7   9   2      137.13      123.56      5.93 o 
   8   9   2        6.11        5.20      3.34 o 
   9   9   2       25.69       18.53      4.11 o 
  10   9   2        8.26       12.28      7.20 o 
  11   9   2       26.03       14.07      7.40 o 
 -12  10   2       54.09       44.18     15.06 o 
 -11  10   2       86.33       76.97      6.47 o 
 -10  10   2      739.19      762.21     20.12 o 
  -9  10   2     1220.37     1268.47     29.84 o 
  -8  10   2      908.26      927.70     23.09 o 
  -7  10   2      116.69      108.02      9.43 o 
  -6  10   2      243.80      225.13      7.39 o 
  -5  10   2      106.92      101.70      5.13 o 
  -4  10   2       98.54       97.94      5.13 o 
  -3  10   2        0.23       -2.24      3.89 o 
  -2  10   2      519.89      533.75     12.12 o 
  -1  10   2     1100.82     1103.13     20.98 o 
   0  10   2     1001.56      956.50     18.72 o 
   1  10   2      321.52      329.38     11.63 o 
   2  10   2       24.08       18.95      3.53 o 
   3  10   2      741.42      754.86     15.58 o 
   4  10   2      253.66      257.33      7.69 o 
   5  10   2      125.82      135.29      5.15 o 
   6  10   2        4.43        6.20      3.09 o 
   7  10   2      202.52      193.92     19.34 o 
   8  10   2       64.12       52.16      8.10 o 
   9  10   2      248.62      251.17     14.65 o 
  10  10   2      233.47      229.85     14.31 o 
 -10  11   2       45.08       62.61      6.79 o 
  -9  11   2      100.56       98.69      9.19 o 
  -8  11   2        1.09        8.95      4.80 o 
  -7  11   2       64.73       52.67      6.72 o 
  -6  11   2      308.22      334.44      9.34 o 
  -5  11   2        1.47        9.06      5.02 o 
  -4  11   2        0.39        6.72      5.85 o 
  -3  11   2       16.28       14.57      3.69 o 
  -2  11   2        0.19       -2.39      3.66 o 
  -1  11   2        5.97        0.63      3.27 o 
   0  11   2       30.59       29.95      4.06 o 
   1  11   2       60.39       58.85     10.25 o 
   2  11   2      218.69      234.29      7.52 o 
   3  11   2      173.11      177.17      9.15 o 
   4  11   2        1.48        2.68      4.27 o 
   5  11   2        2.27        4.65      9.40 o 
   6  11   2       50.34       40.80      5.25 o 
   7  11   2       26.91       34.23      7.74 o 
   8  11   2        0.04       -1.84      5.51 o 
  -9  12   2      246.20      234.88     12.38 o 
  -8  12   2      619.13      664.92     18.58 o 
  -7  12   2       99.51       88.41      6.72 o 
  -6  12   2      608.96      655.64     14.63 o 
  -5  12   2      672.27      683.93     14.99 o 
  -4  12   2       51.42       56.28      4.61 o 
  -3  12   2        0.40       -0.80      3.38 o 
  -2  12   2      197.97      202.42      8.78 o 
  -1  12   2      120.51      120.13      7.09 o 
   0  12   2       93.58       95.48      6.99 o 
   1  12   2      291.28      287.21     19.61 o 
   2  12   2        6.66        3.12      4.96 o 
   3  12   2      195.93      182.00      8.10 o 
   4  12   2      534.70      573.66     22.99 o 
   5  12   2      283.06      300.27     14.26 o 
   6  12   2       24.79       31.80      9.04 o 
   7  12   2      340.16      352.65     17.26 o 
  -6  13   2       63.79       78.42      6.94 o 
  -5  13   2       14.50       40.18      6.61 o 
  -4  13   2        4.36        7.41      4.93 o 
  -3  13   2       40.22       51.46      8.63 o 
  -2  13   2       26.61       45.67      6.24 o 
  -1  13   2        8.36       10.59      4.96 o 
   0  13   2        0.44        0.04      4.45 o 
   1  13   2        8.06        4.74      4.72 o 
   2  13   2       30.28       35.07      6.00 o 
   3  13   2       35.86       32.16      5.71 o 
   4  13   2        8.43       17.08      5.05 o 
 -17   1   3      397.44      426.10     22.84 o 
 -16   1   3      110.91      107.79      9.52 o 
 -15   1   3      265.70      276.26      6.28 o 
 -14   1   3      312.10      309.78      7.64 o 
 -13   1   3      857.74      840.50     12.99 o 
 -12   1   3       40.06       39.77      3.34 o 
 -11   1   3     1028.26     1014.21     14.85 o 
 -10   1   3      921.08      910.28     13.46 o 
  -9   1   3      895.81      836.04     16.41 o 
  -8   1   3      547.13      532.62     11.40 o 
  -7   1   3      480.88      561.36     11.70 o 
  -6   1   3     1388.93     1751.14     30.64 o 
  -5   1   3        2.56       34.74     10.74 o 
  -4   1   3    15334.44    15810.86    270.09 o 
  -3   1   3     2290.84     2283.09     38.78 o 
  -2   1   3    22415.97    22792.25    368.73 o 
  -1   1   3     2735.92     2848.94     42.46 o 
   0   1   3     7824.69     7965.98    105.21 o 
   1   1   3     8800.50     8940.99    106.01 o 
   2   1   3      439.18      443.56      7.52 o 
   3   1   3     2837.23     3184.76     43.26 o 
   4   1   3      465.78      418.90     23.16 o 
   5   1   3     6498.12     6813.19    102.43 o 
   6   1   3      639.04      712.25     16.76 o 
   7   1   3       38.58       38.62      2.62 o 
   8   1   3     2226.92     1977.10     57.44 o 
   9   1   3     2781.58     2737.20    130.97 o 
  10   1   3      178.02      180.08      8.75 o 
  11   1   3        1.58       -1.47      4.46 o 
  12   1   3      794.72      730.10     20.00 o 
  13   1   3      828.16      813.87     28.31 o 
  14   1   3      223.86      249.36     10.80 o 
  15   1   3       64.95       71.66      6.89 o 
 -17   2   3      159.70      169.01     20.21 o 
 -16   2   3        1.34       10.71      5.22 o 
 -15   2   3       32.62       38.37      3.25 o 
 -14   2   3       99.81      110.04      4.21 o 
 -13   2   3       23.67       23.07      3.11 o 
 -12   2   3      162.28      164.43      4.79 o 
 -11   2   3     1597.35     1617.89     29.41 o 
 -10   2   3       16.54       19.48      3.65 o 
  -9   2   3      246.22      254.54      8.63 o 
  -8   2   3       35.08       43.17      3.79 o 
  -7   2   3       26.94       44.52      4.36 o 
  -6   2   3       33.66       33.47      3.27 o 
  -5   2   3      265.88      277.59     21.28 o 
  -4   2   3      247.15      262.31     13.63 o 
  -3   2   3      390.07      400.21      8.58 o 
  -2   2   3     1955.06     2134.06     48.08 o 
  -1   2   3      261.15      275.72      5.62 o 
   0   2   3      526.25      573.55      8.78 o 
   1   2   3     7980.49     8178.69     97.16 o 
   2   2   3     1176.01     1207.28     15.72 o 
   3   2   3      773.87      784.71     13.01 o 
   4   2   3      271.54      346.96      7.24 o 
   5   2   3      237.59      317.45      6.93 o 
   6   2   3      776.95      775.27     13.57 o 
   7   2   3      679.08      734.88     14.87 o 
   8   2   3       46.01       38.76      6.60 o 
   9   2   3      173.48      168.49     11.70 o 
  10   2   3       68.72       70.72      7.28 o 
  11   2   3       37.11       44.68     11.12 o 
  12   2   3       13.44       12.37     10.73 o 
  13   2   3        3.25       18.08      5.84 o 
  14   2   3       12.91       16.62      5.12 o 
  15   2   3        4.93       21.21      5.62 o 
 -17   3   3      158.86      165.36     11.56 o 
 -16   3   3       91.82      114.81     12.11 o 
 -15   3   3      424.58      437.54     12.47 o 
 -14   3   3      167.01      177.27      5.16 o 
 -13   3   3     1034.41     1069.13     23.51 o 
 -12   3   3      600.02      633.05     13.90 o 
 -11   3   3        2.88        8.21      3.74 o 
 -10   3   3       58.26       51.57      4.09 o 
  -9   3   3      884.94      851.68     16.73 o 
  -8   3   3     1045.73      969.11     18.43 o 
  -7   3   3      470.24      499.83     10.72 o 
  -6   3   3     1599.49     1367.96     24.56 o 
  -5   3   3      334.98      290.53     12.21 o 
  -4   3   3      854.31      751.37     14.40 o 
  -3   3   3     1118.33     1004.94     18.41 o 
  -2   3   3      697.54      740.23     17.89 o 
  -1   3   3     1220.62     1250.34     16.17 o 
   0   3   3     7793.01     8095.85     96.27 o 
   1   3   3     4419.19     4529.83     58.93 o 
   2   3   3     2245.20     2326.92     31.20 o 
   3   3   3      353.95      341.50      6.24 o 
   4   3   3     6377.14     6558.39     96.11 o 
   5   3   3     1691.45     1705.49     26.80 o 
   6   3   3       63.09       83.75      3.98 o 
   7   3   3       79.40       65.86      4.19 o 
   8   3   3      493.33      457.96     13.84 o 
   9   3   3     1404.95     1403.57     32.91 o 
  10   3   3      932.29      919.76     23.39 o 
  11   3   3       38.76       41.77      5.82 o 
  12   3   3      239.24      219.55      9.52 o 
  13   3   3      303.87      311.64     26.35 o 
  14   3   3      541.92      560.72     45.62 o 
  15   3   3       34.52       43.30      6.74 o 
 -17   4   3       14.31       38.15     10.49 o 
 -16   4   3       90.10       94.76     11.85 o 
 -15   4   3      183.77      166.42      6.76 o 
 -14   4   3        1.73        5.91      9.43 o 
 -13   4   3        4.04       -3.02      3.55 o 
 -12   4   3       74.67       81.49      5.31 o 
 -11   4   3       45.12       52.51      4.45 o 
 -10   4   3     1460.41     1424.80     26.15 o 
  -9   4   3       49.59       45.61      6.03 o 
  -8   4   3      462.26      526.59     11.50 o 
  -7   4   3       27.68       24.11      3.31 o 
  -6   4   3        0.35       -0.19      2.64 o 
  -5   4   3     1283.40     1413.69     25.26 o 
  -4   4   3        0.72        2.14      2.42 o 
  -3   4   3       88.99      122.49      4.35 o 
  -2   4   3     1229.84     1291.78     19.86 o 
  -1   4   3     1265.23     1188.35     16.84 o 
   0   4   3        5.65        2.11      1.92 o 
   1   4   3      326.81      406.58      7.10 o 
   2   4   3     2708.45     2893.48     38.43 o 
   3   4   3       48.99       55.81      3.04 o 
   4   4   3      397.03      428.79      7.51 o 
   5   4   3      191.87      130.40      7.33 o 
   6   4   3      282.70      298.89      6.94 o 
   7   4   3      184.01      180.83      6.15 o 
   8   4   3        0.30       -0.94      4.74 o 
   9   4   3       15.35       23.31      7.76 o 
  10   4   3       19.92       13.78      4.95 o 
  11   4   3      202.41      200.62     11.89 o 
  12   4   3       68.92       82.02     14.92 o 
  13   4   3      119.45      137.17      8.70 o 
  14   4   3       54.60       55.85      8.65 o 
 -16   5   3        4.58       16.29      7.83 o 
 -15   5   3      237.12      223.61      9.57 o 
 -14   5   3      736.73      785.02     20.53 o 
 -13   5   3      531.79      510.59     28.57 o 
 -12   5   3      477.10      455.55     11.09 o 
 -11   5   3       52.87       55.38      4.96 o 
 -10   5   3      409.64      407.00      9.91 o 
  -9   5   3     1117.79     1121.14     21.18 o 
  -8   5   3      908.08      886.84     17.29 o 
  -7   5   3       37.25       63.45      3.95 o 
  -6   5   3     2503.90     2483.69     42.71 o 
  -5   5   3     3335.60     3351.90     56.60 o 
  -4   5   3      412.22      315.53      6.66 o 
  -3   5   3       43.43       41.79      2.78 o 
  -2   5   3       50.71       29.67      2.64 o 
  -1   5   3      280.03      202.46      4.54 o 
   0   5   3     3671.34     3473.04     45.79 o 
   1   5   3     2674.39     2529.85     33.90 o 
   2   5   3      305.05      301.31      9.50 o 
   3   5   3     1903.44     1746.03     24.13 o 
   4   5   3     3487.65     3271.82     43.46 o 
   5   5   3     4972.29     4974.94     65.01 o 
   6   5   3       22.07       34.41      3.17 o 
   7   5   3      449.97      449.94     10.55 o 
   8   5   3       31.22       41.49      5.71 o 
   9   5   3      221.16      224.91      9.25 o 
  10   5   3        0.45        7.67      4.73 o 
  11   5   3        4.44        0.12      5.71 o 
  12   5   3       18.65       12.46      5.14 o 
  13   5   3     1108.88     1160.83     59.47 o 
  14   5   3      453.97      470.95     15.47 o 
 -16   6   3       17.29       14.26      8.75 o 
 -15   6   3       12.92       23.52     19.99 o 
 -14   6   3        0.03        3.59      4.76 o 
 -13   6   3      177.22      165.32      8.44 o 
 -12   6   3       11.44       14.27      5.01 o 
 -11   6   3        0.15       -4.93      6.72 o 
 -10   6   3      924.33      903.72     22.05 o 
  -9   6   3      222.40      202.86      8.35 o 
  -8   6   3      358.48      377.57     11.98 o 
  -7   6   3      670.00      696.16     19.23 o 
  -6   6   3      558.25      562.98     13.18 o 
  -5   6   3      224.46      211.51      6.25 o 
  -4   6   3      332.10      335.73      8.19 o 
  -3   6   3     1145.75     1123.61     17.86 o 
  -2   6   3        6.14        1.53      2.20 o 
  -1   6   3     3371.44     3510.98     46.36 o 
   0   6   3      175.69      158.51      5.14 o 
   1   6   3      220.61      218.30      4.90 o 
   2   6   3     1327.60     1311.78     18.72 o 
   3   6   3        0.19        4.54      2.62 o 
   4   6   3      121.87      130.36      4.00 o 
   5   6   3      119.39      115.82      3.90 o 
   6   6   3      841.28      852.35     15.06 o 
   7   6   3      230.71      231.52      7.23 o 
   8   6   3      352.29      340.11     11.58 o 
   9   6   3        0.12        1.21      7.69 o 
  10   6   3       31.38       29.31      5.52 o 
  11   6   3       55.78       49.44     12.81 o 
  12   6   3       35.02       48.59     11.14 o 
  13   6   3        3.53       10.69      5.05 o 
 -15   7   3      165.73      153.80      8.34 o 
 -14   7   3      601.70      599.12     17.07 o 
 -13   7   3      813.48      822.27     21.27 o 
 -12   7   3      351.57      320.36     11.32 o 
 -11   7   3        7.17       -0.73      7.20 o 
 -10   7   3       41.82       56.30      5.65 o 
  -9   7   3      202.77      212.88      8.78 o 
  -8   7   3      589.13      571.53     24.10 o 
  -7   7   3        0.38        0.89      4.08 o 
  -6   7   3      487.61      515.81     14.18 o 
  -5   7   3     1270.10     1198.52     22.06 o 
  -4   7   3     1405.60     1314.95     23.90 o 
  -3   7   3       90.08       93.86      5.30 o 
  -2   7   3        5.42        4.44      2.17 o 
  -1   7   3     1305.45     1295.20     18.56 o 
   0   7   3     2949.67     2908.63     38.91 o 
   1   7   3      962.58     1029.00     15.25 o 
   2   7   3       34.54       30.03      2.72 o 
   3   7   3     1620.51     1613.37     22.71 o 
   4   7   3      769.29      770.75     12.15 o 
   5   7   3      264.66      272.61      6.02 o 
   6   7   3      915.33      878.54     13.67 o 
   7   7   3        0.55       -2.97      2.97 o 
   8   7   3      827.59      816.15     28.04 o 
   9   7   3      680.29      692.53     18.92 o 
  10   7   3      297.74      295.02     11.09 o 
  11   7   3       13.33       21.79      6.38 o 
  12   7   3      476.98      474.69     15.23 o 
  13   7   3      260.44      265.33     11.33 o 
 -14   8   3       24.00       18.94     17.89 o 
 -13   8   3        0.09       -1.08      4.36 o 
 -12   8   3       91.09       88.32      6.35 o 
 -11   8   3      249.11      229.41     12.47 o 
 -10   8   3       23.64       23.84      5.29 o 
  -9   8   3        3.93        8.11      4.29 o 
  -8   8   3      151.01      133.78     10.15 o 
  -7   8   3       61.12       44.31      5.15 o 
  -6   8   3       81.59       81.29      5.77 o 
  -5   8   3       70.64       64.82      7.45 o 
  -4   8   3      531.42      553.12     12.07 o 
  -3   8   3      464.73      464.67     10.60 o 
  -2   8   3      227.66      237.69      6.13 o 
  -1   8   3       49.63       49.88      3.38 o 
   0   8   3       36.24       28.75      2.72 o 
   1   8   3        0.19        2.12      2.57 o 
   2   8   3      126.74      142.19      4.26 o 
   3   8   3       81.21       78.95      3.55 o 
   4   8   3      357.08      353.43      6.99 o 
   5   8   3        0.30       -0.16      2.46 o 
   6   8   3      266.68      257.14      5.87 o 
   7   8   3      654.00      635.66     13.93 o 
   8   8   3        3.89        3.60      4.53 o 
   9   8   3       22.53       11.73     10.76 o 
  10   8   3       34.06        8.88      9.09 o 
  11   8   3        3.06        3.63      7.28 o 
  12   8   3       60.31       75.19      7.19 o 
 -13   9   3      194.80      190.39      9.03 o 
 -12   9   3       58.71       60.71      6.15 o 
 -11   9   3        1.39        7.33      4.66 o 
 -10   9   3      411.12      414.50     14.17 o 
  -9   9   3     1865.36     1795.71     39.90 o 
  -8   9   3     1341.27     1421.76     32.48 o 
  -7   9   3       12.83       16.72      4.44 o 
  -6   9   3        3.15        6.76      3.84 o 
  -5   9   3      324.85      322.80      8.71 o 
  -4   9   3      595.12      601.17     13.03 o 
  -3   9   3      150.82      146.92      5.76 o 
  -2   9   3      574.71      563.69     12.42 o 
  -1   9   3     2801.14     2679.86     45.69 o 
   0   9   3     3153.49     3124.13     52.70 o 
   1   9   3        5.68        8.52      3.29 o 
   2   9   3       41.49       38.55      3.84 o 
   3   9   3      594.15      599.60     11.22 o 
   4   9   3      912.39      914.87     15.70 o 
   5   9   3      327.71      305.09      7.29 o 
   6   9   3      220.85      196.99      5.82 o 
   7   9   3       73.35       81.48      5.29 o 
   8   9   3      237.85      246.51      9.91 o 
   9   9   3       37.28       57.79      7.90 o 
  10   9   3        3.10        8.93      8.68 o 
  11   9   3      101.85      127.29      8.15 o 
 -12  10   3      225.10      219.32     19.75 o 
 -11  10   3      136.22      155.26      8.57 o 
 -10  10   3        5.94        1.61      4.69 o 
  -9  10   3       28.23       32.56     15.30 o 
  -8  10   3      138.55      123.77      7.42 o 
  -7  10   3       36.91       51.21      5.56 o 
  -6  10   3        0.10        3.85      4.42 o 
  -5  10   3        0.12       -2.67      3.17 o 
  -4  10   3        2.05       -1.10      3.10 o 
  -3  10   3       40.79       43.77      4.92 o 
  -2  10   3      402.92      378.49      9.60 o 
  -1  10   3      136.53      125.97      4.92 o 
   0  10   3     1204.48     1185.57     22.35 o 
   1  10   3      671.64      679.02     18.07 o 
   2  10   3        7.05        0.76      3.97 o 
   3  10   3        7.14        8.37      5.74 o 
   4  10   3        6.40        0.90      3.26 o 
   5  10   3        0.03        4.20      4.12 o 
   6  10   3       51.03       61.90      5.24 o 
   7  10   3        0.77        9.18      3.84 o 
   8  10   3       20.07       31.98      5.73 o 
   9  10   3        6.67        0.92      7.74 o 
  10  10   3       27.21       29.54      8.70 o 
 -11  11   3        4.95       13.71      5.22 o 
 -10  11   3      411.45      409.13     13.37 o 
  -9  11   3      243.21      269.69     10.87 o 
  -8  11   3      289.85      327.39     11.37 o 
  -7  11   3      413.55      381.22     12.50 o 
  -6  11   3       74.24       76.35      5.22 o 
  -5  11   3      455.52      462.93     11.30 o 
  -4  11   3       25.88       25.92      3.98 o 
  -3  11   3        5.41        4.31      3.55 o 
  -2  11   3      403.53      397.19     10.11 o 
  -1  11   3      918.39      934.55     18.66 o 
   0  11   3      282.45      286.93      8.39 o 
   1  11   3      614.48      620.19     22.59 o 
   2  11   3      264.39      249.45     13.51 o 
   3  11   3      361.58      365.39     15.97 o 
   4  11   3     1193.09     1184.78     22.62 o 
   5  11   3      360.31      348.01      9.53 o 
   6  11   3        1.36       -0.70      4.25 o 
   7  11   3       93.80      105.64     10.20 o 
  -9  12   3       16.03       18.37      5.38 o 
  -8  12   3       57.23       56.28      6.41 o 
  -7  12   3        1.40       -0.51      4.22 o 
  -6  12   3       32.22       30.77      4.36 o 
  -5  12   3        5.66        3.35      4.63 o 
  -4  12   3       45.22       58.14      7.60 o 
  -3  12   3       99.99      101.31      5.70 o 
  -2  12   3       15.18       18.72      4.03 o 
  -1  12   3        9.65        6.07      5.15 o 
   0  12   3        0.62       -3.05      5.71 o 
   1  12   3        0.67       -2.47      3.51 o 
   2  12   3      121.53      137.32      7.54 o 
   3  12   3       62.72       51.06      6.43 o 
   4  12   3        9.74        0.78      5.87 o 
   5  12   3       62.19       63.97      9.84 o 
   6  12   3        7.69       13.92      4.61 o 
  -6  13   3       16.38       22.24      5.53 o 
  -5  13   3      407.99      446.81     11.45 o 
  -4  13   3       65.90       71.95      6.40 o 
  -3  13   3        4.88       -0.03      4.71 o 
  -2  13   3      115.17       94.55      6.71 o 
  -1  13   3      806.25      850.84     21.57 o 
   0  13   3      445.73      468.30     14.36 o 
   1  13   3       47.44       56.35      6.03 o 
   2  13   3       13.80       19.06      5.07 o 
   3  13   3      285.78      303.41     11.21 o 
 -18   0   4      616.27      714.44     29.20 o 
 -17   0   4      614.10      642.11     26.49 o 
 -16   0   4       27.93       29.93      5.02 o 
 -15   0   4      263.96      238.24      9.70 o 
 -14   0   4       12.27       12.96      4.87 o 
 -13   0   4      651.70      617.92     13.15 o 
 -12   0   4       64.06       70.40      4.65 o 
 -11   0   4     1164.46     1189.61     21.66 o 
 -10   0   4     1898.81     2020.91     34.43 o 
  -9   0   4      735.22      735.70     14.34 o 
  -8   0   4      243.45      263.33      6.82 o 
  -7   0   4      787.60      980.58     17.82 o 
  -6   0   4     3304.00     3084.46     50.34 o 
  -5   0   4     1462.54     1609.52     27.34 o 
  -4   0   4       65.73       96.61      3.84 o 
  -3   0   4       12.91        8.38      2.51 o 
  -2   0   4     2163.06     2157.73     35.56 o 
  -1   0   4     3423.11     3491.39     50.32 o 
   0   0   4     3256.04     3211.51     49.15 o 
   1   0   4     1320.11     1296.09     30.14 o 
   2   0   4      483.57      506.48     18.88 o 
   3   0   4     1057.61     1234.74     29.23 o 
   4   0   4     2224.45     2877.76     50.01 o 
   5   0   4     1154.89      988.71     18.92 o 
   6   0   4     2285.32     2208.24     68.46 o 
   7   0   4      172.42      149.83     10.59 o 
   8   0   4     1825.36     1637.11     52.94 o 
   9   0   4      573.38      638.19     24.95 o 
  10   0   4       40.12       63.00      8.36 o 
  11   0   4       21.28       25.58      7.49 o 
  12   0   4     1128.93     1097.16     39.16 o 
  13   0   4     1342.73     1262.75     44.14 o 
  14   0   4      148.72      150.12     12.28 o 
 -18   1   4       49.78       54.24     14.31 o 
 -17   1   4        4.62       16.49      9.23 o 
 -16   1   4        5.80        4.66      8.14 o 
 -15   1   4        9.23       16.64      3.22 o 
 -14   1   4        1.35        3.60      3.19 o 
 -13   1   4       15.79       12.81      2.88 o 
 -12   1   4       31.53       43.85      3.23 o 
 -11   1   4        0.86        6.11      2.89 o 
 -10   1   4      398.45      380.49     11.15 o 
  -9   1   4      262.46      240.32      6.90 o 
  -8   1   4      284.73      328.95      8.15 o 
  -7   1   4     2840.90     2985.19     50.63 o 
  -6   1   4      421.49      473.92     10.09 o 
  -5   1   4       59.42       70.31      3.62 o 
  -4   1   4    12234.60    12900.83    209.76 o 
  -3   1   4     2766.39     2665.98     45.00 o 
  -2   1   4      141.10      148.24      4.53 o 
  -1   1   4      725.02      810.81     12.21 o 
   0   1   4     4639.60     4734.24     63.25 o 
   1   1   4     3792.00     4002.34     53.78 o 
   2   1   4      383.36      370.14      8.29 o 
   3   1   4      196.35      241.54      5.05 o 
   4   1   4     3004.85     3176.63     43.32 o 
   5   1   4       64.40       54.54      2.40 o 
   6   1   4       39.08       32.17      2.26 o 
   7   1   4       36.43       35.75      5.19 o 
   8   1   4       46.33       42.30      9.14 o 
   9   1   4        4.67        7.59      4.94 o 
  10   1   4       63.24       55.39      6.55 o 
  11   1   4      569.90      549.96     23.01 o 
  12   1   4        0.11       -0.30      4.54 o 
  13   1   4       54.02       54.58      6.94 o 
  14   1   4        9.86       22.63      9.23 o 
 -18   2   4      286.26      314.55     12.60 o 
 -17   2   4       16.85       24.40     15.18 o 
 -16   2   4       11.92       16.05      3.15 o 
 -15   2   4        1.83       -0.03      2.88 o 
 -14   2   4     1841.84     1823.45     25.04 o 
 -13   2   4      990.72     1002.16     14.99 o 
 -12   2   4       99.56      114.67      5.75 o 
 -11   2   4      124.12      117.13      5.41 o 
 -10   2   4     1046.93     1090.09     20.65 o 
  -9   2   4      108.97       86.99      4.62 o 
  -8   2   4        6.68        1.08      3.27 o 
  -7   2   4       37.34       53.76      5.47 o 
  -6   2   4     4422.95     4576.91     76.11 o 
  -5   2   4     6481.70     6297.39    103.67 o 
  -4   2   4      248.00      209.45      5.78 o 
  -3   2   4      202.05      166.58      6.15 o 
  -2   2   4     2440.43     2440.73     41.38 o 
  -1   2   4     2231.51     2236.06     30.76 o 
   0   2   4    12970.30    13312.32    157.25 o 
   1   2   4     1382.96     1241.22     16.10 o 
   2   2   4      546.09      603.93     10.51 o 
   3   2   4       39.66       65.41      3.63 o 
   4   2   4     1851.66     1679.96     26.32 o 
   5   2   4        1.43        2.67      2.47 o 
   6   2   4        2.11        1.76      2.64 o 
   7   2   4      380.42      364.39     28.65 o 
   8   2   4      895.37      824.79     21.16 o 
   9   2   4     1287.80     1223.88     29.36 o 
  10   2   4       66.38       63.09      6.02 o 
  11   2   4      125.42      119.82      7.38 o 
  12   2   4      102.48       93.64      6.91 o 
  13   2   4      455.76      458.87     21.18 o 
  14   2   4      394.64      380.12     13.64 o 
 -17   3   4       76.98       94.23     11.85 o 
 -16   3   4      130.65      116.74     17.34 o 
 -15   3   4      287.27      261.84      6.28 o 
 -14   3   4      131.83      130.42      6.78 o 
 -13   3   4      557.49      545.93     12.50 o 
 -12   3   4        0.11        0.55      3.49 o 
 -11   3   4      205.26      185.58      6.53 o 
 -10   3   4       52.36       49.33      4.43 o 
  -9   3   4      447.75      495.91     11.00 o 
  -8   3   4     1044.38     1100.96     20.51 o 
  -7   3   4       16.29       24.09      4.17 o 
  -6   3   4    11060.24    11864.50    193.44 o 
  -5   3   4        0.00        2.96      2.48 o 
  -4   3   4      676.93      761.78     15.41 o 
  -3   3   4      108.80       70.34      4.57 o 
  -2   3   4      812.84      820.06     13.27 o 
  -1   3   4        6.29        7.65      1.77 o 
   0   3   4       16.47       21.38      2.20 o 
   1   3   4     5251.93     5557.93     66.67 o 
   2   3   4      348.03      343.18      6.25 o 
   3   3   4      479.07      568.10     18.04 o 
   4   3   4      507.83      479.80      9.22 o 
   5   3   4       22.97       21.54      2.77 o 
   6   3   4        4.31        2.55      2.58 o 
   7   3   4      129.10      135.91      6.00 o 
   8   3   4       97.20      101.61      7.06 o 
   9   3   4      207.96      218.49     25.14 o 
  10   3   4      311.50      295.76     10.99 o 
  11   3   4        2.96       -1.01      4.90 o 
  12   3   4        0.56        1.68      5.34 o 
  13   3   4       46.06       47.34      6.49 o 
  14   3   4        0.11       10.37      5.14 o 
 -17   4   4      529.41      546.09     25.19 o 
 -16   4   4        0.57       11.61      3.78 o 
 -15   4   4     1356.48     1410.95     32.87 o 
 -14   4   4      210.39      227.49      9.57 o 
 -13   4   4      105.04      100.29      5.42 o 
 -12   4   4      459.73      434.39     10.59 o 
 -11   4   4        7.44        6.41      4.34 o 
 -10   4   4      962.88      971.28     18.85 o 
  -9   4   4      772.70      804.91     15.99 o 
  -8   4   4        0.98        6.09      2.91 o 
  -7   4   4     2451.09     2506.21     43.06 o 
  -6   4   4     2254.12     2289.56     44.00 o 
  -5   4   4      518.54      536.33     11.12 o 
  -4   4   4     3380.13     3175.18     53.50 o 
  -3   4   4      132.14      135.49      3.97 o 
  -2   4   4      349.03      399.01      6.82 o 
  -1   4   4       47.48       84.86      2.67 o 
   0   4   4     1489.37     1394.59     19.51 o 
   1   4   4     1627.66     1644.94     22.70 o 
   2   4   4      241.37      307.72      5.90 o 
   3   4   4      944.70      824.01     12.46 o 
   4   4   4     1931.65     1768.41     24.43 o 
   5   4   4      621.46      610.80     11.33 o 
   6   4   4       39.50       52.52      3.45 o 
   7   4   4       51.82       54.16      4.67 o 
   8   4   4      241.51      256.54     13.03 o 
   9   4   4       23.00       33.10      5.92 o 
  10   4   4      386.34      420.59     29.56 o 
  11   4   4       51.59       69.06     15.91 o 
  12   4   4      317.86      289.88     14.65 o 
  13   4   4      650.48      665.07     21.61 o 
  14   4   4      765.29      812.34     22.52 o 
 -17   5   4        6.18       -2.18      7.06 o 
 -16   5   4        6.80        8.46      5.04 o 
 -15   5   4       26.06       20.89      5.08 o 
 -14   5   4        0.23        7.69      5.95 o 
 -13   5   4       54.49       62.40     13.66 o 
 -12   5   4       13.48       11.75      4.51 o 
 -11   5   4      142.43      122.92      6.86 o 
 -10   5   4      456.63      488.66     13.92 o 
  -9   5   4       60.76       73.14      4.80 o 
  -8   5   4      129.59      111.83      4.80 o 
  -7   5   4     1818.87     1780.92     37.29 o 
  -6   5   4      913.23      893.19     17.10 o 
  -5   5   4        0.04        4.03      2.79 o 
  -4   5   4      299.79      366.72     14.87 o 
  -3   5   4       17.62       18.32      2.48 o 
  -2   5   4      448.83      488.40      8.17 o 
  -1   5   4      482.15      559.92      9.05 o 
   0   5   4      513.97      546.09      8.91 o 
   1   5   4      844.23      862.99     12.95 o 
   2   5   4      910.93     1043.22     15.26 o 
   3   5   4      637.58      763.08     13.32 o 
   4   5   4       14.33        6.69      2.41 o 
   5   5   4       41.73       36.10      2.89 o 
   6   5   4      600.16      626.76     11.77 o 
   7   5   4      431.37      468.57     11.59 o 
   8   5   4      384.28      402.24     12.77 o 
   9   5   4       10.11       13.68      5.37 o 
  10   5   4       94.77       98.12      6.79 o 
  11   5   4      206.65      214.21     11.02 o 
  12   5   4        0.40        6.22      6.02 o 
  13   5   4        3.50       -1.25      5.66 o 
 -16   6   4        3.75       -3.86      4.88 o 
 -15   6   4      257.94      235.88      9.87 o 
 -14   6   4      508.71      500.54     14.92 o 
 -13   6   4      697.86      719.65     19.10 o 
 -12   6   4      334.53      316.89     11.09 o 
 -11   6   4      122.36      132.25      9.65 o 
 -10   6   4        1.34        5.18      4.46 o 
  -9   6   4      436.20      439.98     12.96 o 
  -8   6   4      386.75      364.30     15.52 o 
  -7   6   4      396.41      384.94     11.44 o 
  -6   6   4     1340.48     1333.53     29.82 o 
  -5   6   4     6033.10     6037.89    121.46 o 
  -4   6   4     1704.24     1626.24     24.81 o 
  -3   6   4      265.46      217.01      5.34 o 
  -2   6   4        3.56        3.40      2.11 o 
  -1   6   4     1249.41     1103.64     16.02 o 
   0   6   4     1415.93     1346.62     19.13 o 
   1   6   4      234.26      258.05      5.42 o 
   2   6   4       25.33       24.52      2.56 o 
   3   6   4      468.96      443.90      7.89 o 
   4   6   4     2112.08     1955.69     27.02 o 
   5   6   4      498.89      516.24      8.97 o 
   6   6   4      209.09      198.18      7.63 o 
   7   6   4      106.74      122.58      5.86 o 
   8   6   4      175.09      193.31      8.60 o 
   9   6   4     1365.82     1347.89     32.23 o 
  10   6   4       53.66       57.35      6.14 o 
  11   6   4       22.54       23.26      5.38 o 
  12   6   4      278.96      296.53     11.87 o 
  13   6   4      312.86      327.60     12.61 o 
 -15   7   4        6.94       16.50     13.25 o 
 -14   7   4        1.97        8.17      5.39 o 
 -13   7   4       21.82       11.41      5.28 o 
 -12   7   4       54.22       46.89      8.03 o 
 -11   7   4      200.72      187.99     17.28 o 
 -10   7   4      224.05      205.99      8.80 o 
  -9   7   4       32.82       21.01      4.75 o 
  -8   7   4      130.54      109.19      6.66 o 
  -7   7   4      546.90      579.80     22.36 o 
  -6   7   4      681.47      742.30     37.18 o 
  -5   7   4        3.45        7.79      3.35 o 
  -4   7   4      800.98      817.47     16.06 o 
  -3   7   4      321.67      309.55      7.07 o 
  -2   7   4      167.41      155.97      4.88 o 
  -1   7   4      835.88      886.58     13.43 o 
   0   7   4      100.57      110.00      3.97 o 
   1   7   4      235.16      228.34      5.20 o 
   2   7   4       77.40       86.00      3.44 o 
   3   7   4      299.01      296.44      6.14 o 
   4   7   4     1216.88     1203.60     17.65 o 
   5   7   4      759.53      799.55     12.66 o 
   6   7   4       36.80       40.57      3.07 o 
   7   7   4     1009.46      973.95     20.31 o 
   8   7   4       47.15       52.71      6.05 o 
   9   7   4       94.80       85.00     11.70 o 
  10   7   4        2.62        6.20      8.15 o 
  11   7   4        4.30        4.80      4.91 o 
  12   7   4        3.54        7.95      4.79 o 
 -15   8   4      134.75      147.47      8.48 o 
 -14   8   4      351.51      366.20     12.67 o 
 -13   8   4      215.22      214.15     21.03 o 
 -12   8   4        1.05        6.89      4.72 o 
 -11   8   4       48.60       36.59     10.61 o 
 -10   8   4      210.27      213.23      8.82 o 
  -9   8   4      318.43      338.28     11.26 o 
  -8   8   4      208.58      199.28      9.57 o 
  -7   8   4       25.67       14.18      4.51 o 
  -6   8   4      109.28      120.74      6.84 o 
  -5   8   4     1019.94     1038.47     26.74 o 
  -4   8   4     3439.72     3282.59     55.09 o 
  -3   8   4      306.60      308.12     13.72 o 
  -2   8   4     1975.80     1970.12     30.51 o 
  -1   8   4     1417.37     1392.08     22.38 o 
   0   8   4        8.24        4.19      3.01 o 
   1   8   4      629.15      672.41     15.84 o 
   2   8   4       33.99       38.96      3.00 o 
   3   8   4      329.76      316.79      6.55 o 
   4   8   4       37.48       45.89      3.12 o 
   5   8   4     1220.21     1227.91     18.14 o 
   6   8   4       52.03       46.28      3.15 o 
   7   8   4      384.01      379.77     10.26 o 
   8   8   4      820.66      827.83     21.82 o 
   9   8   4      635.04      669.46     18.84 o 
  10   8   4        7.65       13.51      5.49 o 
  11   8   4       41.90       34.68      5.34 o 
 -14   9   4       45.08       37.07      5.79 o 
 -13   9   4       17.91        9.56      4.52 o 
 -12   9   4       18.22       19.89      5.03 o 
 -11   9   4      123.40      130.94      9.55 o 
 -10   9   4       20.65       32.38      5.51 o 
  -9   9   4      267.72      249.60      9.74 o 
  -8   9   4       10.17       16.98      4.97 o 
  -7   9   4        0.82       -2.51      3.98 o 
  -6   9   4      118.89      104.44      8.07 o 
  -5   9   4       13.88       15.91      3.34 o 
  -4   9   4        6.55        5.85      3.42 o 
  -3   9   4      364.87      385.40      9.61 o 
  -2   9   4     2013.45     2004.11     35.10 o 
  -1   9   4       79.28       67.45      5.07 o 
   0   9   4      222.83      212.63      6.73 o 
   1   9   4       65.49       50.08      4.03 o 
   2   9   4       19.81       32.94      3.77 o 
   3   9   4       16.55       12.92      3.50 o 
   4   9   4        3.22       11.59      4.52 o 
   5   9   4      163.48      158.74      5.97 o 
   6   9   4      581.19      578.08     11.16 o 
   7   9   4       67.18       66.50      5.96 o 
   8   9   4       12.85       17.79      4.94 o 
   9   9   4        7.06       24.66      5.66 o 
  10   9   4       18.32       11.65      4.75 o 
 -12  10   4       30.80       39.00      7.35 o 
 -11  10   4      150.41      158.05      9.84 o 
 -10  10   4      343.19      371.17     12.43 o 
  -9  10   4      727.76      753.49     19.82 o 
  -8  10   4      791.01      772.38     28.57 o 
  -7  10   4       18.00       16.98      4.65 o 
  -6  10   4      117.55      103.91      6.53 o 
  -5  10   4      515.04      502.31     11.83 o 
  -4  10   4      372.65      388.73     11.60 o 
  -3  10   4       52.47       54.71      4.53 o 
  -2  10   4       86.60       78.72      4.77 o 
  -1  10   4      623.27      609.37     13.41 o 
   0  10   4     1437.11     1463.50     32.99 o 
   1  10   4      257.26      266.03      7.96 o 
   2  10   4       65.33       62.46      4.57 o 
   3  10   4      267.05      265.26      8.53 o 
   4  10   4      713.51      733.97     16.15 o 
   5  10   4      288.24      307.00      8.66 o 
   6  10   4        0.90        7.25      5.78 o 
   7  10   4      103.71      142.19     11.46 o 
   8  10   4      209.38      181.59     12.14 o 
   9  10   4      404.35      397.76     18.71 o 
 -11  11   4      155.61      161.84      8.71 o 
 -10  11   4        6.25       19.37      5.45 o 
  -9  11   4      179.96      198.32     13.39 o 
  -8  11   4      129.32      145.05     15.88 o 
  -7  11   4        5.71        5.46      4.43 o 
  -6  11   4      150.75      160.76      8.03 o 
  -5  11   4      111.45      104.65      5.50 o 
  -4  11   4        0.42        0.53      3.82 o 
  -3  11   4       23.65       16.06      3.61 o 
  -2  11   4      310.32      299.48      8.52 o 
  -1  11   4       16.55       18.27      3.85 o 
   0  11   4       29.43       22.33      3.83 o 
   1  11   4      186.02      183.81     10.70 o 
   2  11   4      388.28      414.67     10.43 o 
   3  11   4       18.53       17.89      7.41 o 
   4  11   4       20.76       25.14      6.73 o 
   5  11   4        0.04       10.74      3.73 o 
   6  11   4        1.01        3.72      3.45 o 
  -9  12   4      338.80      337.86     17.33 o 
  -8  12   4      149.82      144.17      7.99 o 
  -7  12   4        0.35        3.29      5.15 o 
  -6  12   4       88.13       86.81      6.26 o 
  -5  12   4      336.50      362.03      9.94 o 
  -4  12   4      243.17      235.85      8.25 o 
  -3  12   4       13.34        7.69      4.26 o 
  -2  12   4        2.22        3.02      4.69 o 
  -1  12   4      383.45      404.50     10.53 o 
   0  12   4     1050.33     1096.08     21.54 o 
   1  12   4      283.89      312.62      9.12 o 
   2  12   4       13.60        6.53      4.36 o 
   3  12   4      212.27      224.36      7.54 o 
   4  12   4      215.52      225.31     13.17 o 
   5  12   4      180.42      206.60      9.05 o 
  -6  13   4        3.82        7.52      4.90 o 
  -5  13   4       25.63       25.47      4.48 o 
  -4  13   4       57.63       60.78      5.03 o 
  -3  13   4       69.44       67.64      6.60 o 
  -2  13   4       52.36       66.84      6.50 o 
  -1  13   4       54.42       51.84      5.69 o 
   0  13   4        1.78        5.51      4.39 o 
   1  13   4       17.95       18.76     10.06 o 
   2  13   4       76.81       82.48      6.87 o 
 -18   1   5      384.55      372.97     16.58 o 
 -17   1   5      579.36      600.02     12.06 o 
 -16   1   5        0.01        2.26      3.31 o 
 -15   1   5      325.74      326.17      6.91 o 
 -14   1   5      404.46      417.56      8.01 o 
 -13   1   5      632.01      621.11     11.74 o 
 -12   1   5        8.97       11.44      2.84 o 
 -11   1   5     1683.79     1660.85     22.68 o 
 -10   1   5     1768.71     1793.85     24.17 o 
  -9   1   5     4590.39     4759.73     79.48 o 
  -8   1   5     4776.79     4870.86     81.08 o 
  -7   1   5      990.56     1080.12     19.95 o 
  -6   1   5       11.52       13.15      2.76 o 
  -5   1   5      512.73      477.03     10.01 o 
  -4   1   5     6812.48     6767.98    111.11 o 
  -3   1   5     2976.96     2976.41     50.07 o 
  -2   1   5     8415.13     8602.36    140.56 o 
  -1   1   5     7521.80     7526.91     99.64 o 
   0   1   5     2059.86     2009.17     27.89 o 
   1   1   5      265.12      319.02      5.97 o 
   2   1   5      202.89      230.56      5.74 o 
   3   1   5     1458.22     1386.67     26.85 o 
   4   1   5     3469.24     3265.68     36.32 o 
   5   1   5     1342.67     1208.34     20.70 o 
   6   1   5      183.22      158.10      6.01 o 
   7   1   5      296.86      288.62     10.36 o 
   8   1   5      528.35      516.22     15.16 o 
   9   1   5      847.96      785.09     20.75 o 
  10   1   5        0.26        8.25      4.85 o 
  11   1   5      644.07      615.58     17.79 o 
  12   1   5      154.12      152.16      8.68 o 
  13   1   5      350.89      354.18     27.51 o 
  14   1   5      138.04      126.03      7.91 o 
 -18   2   5      179.50      197.69     15.18 o 
 -17   2   5       96.10       94.10      4.77 o 
 -16   2   5       10.87        7.36      2.96 o 
 -15   2   5      179.03      176.69      5.19 o 
 -14   2   5       87.43       81.14      4.88 o 
 -13   2   5      281.08      255.00      6.06 o 
 -12   2   5        0.99        2.26      3.34 o 
 -11   2   5      292.69      298.90      8.29 o 
 -10   2   5      147.87      184.14      7.14 o 
  -9   2   5      400.29      450.91     10.24 o 
  -8   2   5       15.30       13.73      3.14 o 
  -7   2   5      727.31      802.94     15.55 o 
  -6   2   5     1179.12     1401.90     25.04 o 
  -5   2   5     7352.29     7834.94    128.43 o 
  -4   2   5      674.14      686.39     13.30 o 
  -3   2   5      570.38      620.24     12.17 o 
  -2   2   5      711.54      728.60     12.33 o 
  -1   2   5       59.66       79.80      3.18 o 
   0   2   5     5048.43     5211.25     69.60 o 
   1   2   5       94.77       87.47      2.74 o 
   2   2   5      313.50      379.62      6.15 o 
   3   2   5     1061.14     1143.89     16.90 o 
   4   2   5      258.03      271.23      5.64 o 
   5   2   5       84.12       82.49      4.72 o 
   6   2   5        0.71       -0.53      3.16 o 
   7   2   5        2.15        1.88      3.44 o 
   8   2   5       93.30       84.48      6.32 o 
   9   2   5        4.30       -2.75      3.96 o 
  10   2   5      164.54      156.83      8.23 o 
  11   2   5      237.42      218.17     25.53 o 
  12   2   5       26.78       15.40      5.61 o 
  13   2   5       10.53       27.84      5.71 o 
  14   2   5       43.91       59.52      8.90 o 
 -18   3   5      488.27      520.27     24.85 o 
 -17   3   5       79.76       85.43      5.83 o 
 -16   3   5       71.88       78.52      4.72 o 
 -15   3   5      489.94      480.56      8.93 o 
 -14   3   5      988.88     1004.58     20.09 o 
 -13   3   5      350.21      361.22      9.55 o 
 -12   3   5      536.33      529.40     12.03 o 
 -11   3   5       80.53       75.48      4.80 o 
 -10   3   5     3390.36     3457.33     58.69 o 
  -9   3   5     1331.72     1377.47     25.10 o 
  -8   3   5      767.21      730.01     14.53 o 
  -7   3   5      306.21      310.23      7.64 o 
  -6   3   5     4987.25     5167.64     96.91 o 
  -5   3   5      402.28      330.25      7.72 o 
  -4   3   5     1809.69     1674.60     35.78 o 
  -3   3   5      373.42      397.95     10.93 o 
  -2   3   5     2184.95     2141.04     29.63 o 
  -1   3   5       16.63       39.89      2.16 o 
   0   3   5    12567.53    12774.91    151.10 o 
   1   3   5     3285.62     3398.92     41.48 o 
   2   3   5     5912.85     6568.84     78.59 o 
   3   3   5      721.73      656.17     10.28 o 
   4   3   5     1135.91     1062.97     17.67 o 
   5   3   5     1130.37     1152.31     22.79 o 
   6   3   5      658.91      694.42     15.18 o 
   7   3   5      132.06      142.75     14.34 o 
   8   3   5      215.97      183.11     20.86 o 
   9   3   5      914.63      899.39     23.01 o 
  10   3   5      120.66      136.24     16.51 o 
  11   3   5        0.12        3.49      4.78 o 
  12   3   5      176.31      174.38      9.03 o 
  13   3   5      572.17      540.59     17.02 o 
 -17   4   5       31.65       35.43      4.00 o 
 -16   4   5        7.22       14.32      4.58 o 
 -15   4   5        0.79       -3.65      4.53 o 
 -14   4   5        7.33       10.77      5.22 o 
 -13   4   5        5.81        4.88      6.24 o 
 -12   4   5        8.61        1.50      4.37 o 
 -11   4   5       35.52       41.84      5.62 o 
 -10   4   5       21.85       13.94      3.57 o 
  -9   4   5       29.15       27.05      4.48 o 
  -8   4   5      131.43      104.83      4.61 o 
  -7   4   5        4.23        0.37      2.60 o 
  -6   4   5       21.46       28.60      3.39 o 
  -5   4   5      537.41      561.71     22.47 o 
  -4   4   5       12.21        6.78      3.45 o 
  -3   4   5       71.76       59.62      4.53 o 
  -2   4   5      115.93      133.16      3.26 o 
  -1   4   5      346.82      299.44      6.92 o 
   0   4   5      262.01      299.83      5.29 o 
   1   4   5       92.69      114.12      3.18 o 
   2   4   5      561.11      614.87      9.81 o 
   3   4   5        6.14        5.22      2.11 o 
   4   4   5        6.33        1.12      2.14 o 
   5   4   5      180.31      154.85      4.86 o 
   6   4   5        2.88        4.96      3.64 o 
   7   4   5        0.07        4.64      3.33 o 
   8   4   5        1.11        5.46      4.79 o 
   9   4   5        0.39       -5.90      5.90 o 
  10   4   5      358.35      358.71     27.82 o 
  11   4   5       84.95       88.99      6.65 o 
  12   4   5       43.11       38.30      6.07 o 
  13   4   5       99.54       97.07      7.37 o 
 -17   5   5      185.59      204.97      9.44 o 
 -16   5   5       64.40       68.62      6.46 o 
 -15   5   5      306.40      295.52     11.08 o 
 -14   5   5      748.86      710.65     19.22 o 
 -13   5   5      771.10      741.78     19.42 o 
 -12   5   5      123.86      107.50     11.02 o 
 -11   5   5      114.48      123.36      7.26 o 
 -10   5   5      633.06      646.69     20.72 o 
  -9   5   5     1042.27     1047.64     24.57 o 
  -8   5   5      268.51      273.36     13.15 o 
  -7   5   5      169.32      147.69      9.19 o 
  -6   5   5     1589.31     1580.17     34.48 o 
  -5   5   5     6066.01     6544.17    131.16 o 
  -4   5   5     2953.80     2938.51     60.80 o 
  -3   5   5      320.54      317.01      6.58 o 
  -2   5   5       53.52       33.39      2.12 o 
  -1   5   5     1233.31     1089.55     15.78 o 
   0   5   5     1645.71     1534.43     21.43 o 
   1   5   5       40.10       32.88      2.66 o 
   2   5   5      879.71      863.15     13.05 o 
   3   5   5     1455.49     1347.59     19.23 o 
   4   5   5     3629.39     3506.16     46.53 o 
   5   5   5     1381.13     1321.04     19.04 o 
   6   5   5       70.47       67.78      4.97 o 
   7   5   5      495.39      453.29     11.46 o 
   8   5   5      447.93      483.77     14.61 o 
   9   5   5      183.20      205.03      9.02 o 
  10   5   5       56.02       46.99      6.48 o 
  11   5   5       10.01       15.71      5.06 o 
  12   5   5      247.52      247.14     10.87 o 
  13   5   5      475.20      477.55     15.54 o 
 -16   6   5       23.61       37.07     15.45 o 
 -15   6   5       25.44       29.30     12.79 o 
 -14   6   5       57.36       54.33      6.16 o 
 -13   6   5      100.14       95.74      6.95 o 
 -12   6   5      152.09      144.55      7.87 o 
 -11   6   5        3.88        5.54      4.56 o 
 -10   6   5       41.86       41.41      5.52 o 
  -9   6   5        4.09       20.82     18.64 o 
  -8   6   5      177.75      168.22     10.23 o 
  -7   6   5      584.73      577.77     18.76 o 
  -6   6   5       70.20       88.85      9.94 o 
  -5   6   5       57.97       63.93      8.27 o 
  -4   6   5       15.65       21.51      3.04 o 
  -3   6   5       69.74       51.89      3.37 o 
  -2   6   5      173.86      183.73      5.44 o 
  -1   6   5      197.01      183.07      4.47 o 
   0   6   5       50.92       55.42      2.90 o 
   1   6   5      252.25      278.20      6.41 o 
   2   6   5       12.12        9.37      2.41 o 
   3   6   5     1092.35     1058.29     15.69 o 
   4   6   5       31.44       20.84      3.44 o 
   5   6   5      782.71      789.79     12.47 o 
   6   6   5      365.42      395.51     10.44 o 
   7   6   5      132.93      131.69      6.03 o 
   8   6   5        0.02        1.29      4.25 o 
   9   6   5        4.96        6.00      4.72 o 
  10   6   5        2.09        1.27      4.81 o 
  11   6   5        1.22        2.32      7.35 o 
  12   6   5       58.95       57.99      6.38 o 
 -16   7   5        0.05        5.27      6.14 o 
 -15   7   5      152.67      139.28      8.03 o 
 -14   7   5      538.71      518.98     15.60 o 
 -13   7   5     1235.32     1197.33     28.57 o 
 -12   7   5        6.27        5.90      4.54 o 
 -11   7   5      513.46      519.15     17.82 o 
 -10   7   5       12.42       24.12      4.99 o 
  -9   7   5      391.23      411.92     17.21 o 
  -8   7   5      379.33      372.87     11.71 o 
  -7   7   5       59.94       43.88      5.27 o 
  -6   7   5     1434.32     1393.38     71.94 o 
  -5   7   5     2327.09     2149.79     45.92 o 
  -4   7   5      761.95      688.04     14.06 o 
  -3   7   5      227.18      227.11      6.85 o 
  -2   7   5      364.47      342.97      7.73 o 
  -1   7   5     1885.12     1883.04     29.17 o 
   0   7   5      606.90      613.29     11.32 o 
   1   7   5      374.29      353.29      6.84 o 
   2   7   5       92.47       86.28      3.50 o 
   3   7   5      276.19      280.98      6.08 o 
   4   7   5       48.15       58.89      4.73 o 
   5   7   5      465.54      491.79      8.81 o 
   6   7   5       12.02       19.92      4.83 o 
   7   7   5      473.12      469.33     11.84 o 
   8   7   5     1222.25     1261.81     30.54 o 
   9   7   5      912.22      884.45     23.14 o 
  10   7   5      115.24      115.40      7.35 o 
  11   7   5       47.66       56.84      6.77 o 
 -15   8   5        0.19       19.16     21.10 o 
 -14   8   5       23.01       19.55     11.48 o 
 -13   8   5       97.69      113.00      7.20 o 
 -12   8   5       41.00       34.72      5.28 o 
 -11   8   5       28.16       21.90      5.14 o 
 -10   8   5       29.44       24.58      5.32 o 
  -9   8   5       17.44       18.77      4.54 o 
  -8   8   5        0.11       -4.15      4.15 o 
  -7   8   5        0.24        0.10      4.12 o 
  -6   8   5       56.01       56.48      5.25 o 
  -5   8   5      149.29      141.51      5.74 o 
  -4   8   5       54.28       41.69      3.66 o 
  -3   8   5      110.24      113.00      5.10 o 
  -2   8   5      137.46      131.66      4.67 o 
  -1   8   5      616.90      627.32     11.67 o 
   0   8   5      631.97      662.01     12.18 o 
   1   8   5        2.77        7.65      4.00 o 
   2   8   5        1.93        1.91      2.70 o 
   3   8   5      251.42      248.57      6.40 o 
   4   8   5       26.76       26.72      2.80 o 
   5   8   5        8.75        9.13      2.81 o 
   6   8   5      110.99      117.57      5.65 o 
   7   8   5      201.06      212.90      9.70 o 
   8   8   5      163.51      155.69      8.22 o 
   9   8   5       15.57       16.41      4.96 o 
  10   8   5       16.51       21.07      5.72 o 
  11   8   5       43.50       67.65     14.36 o 
 -14   9   5       55.49       50.78      5.82 o 
 -13   9   5       50.10       52.87      6.12 o 
 -12   9   5       18.31       19.71     10.73 o 
 -11   9   5       21.67       33.16      5.27 o 
 -10   9   5      888.64      869.38     21.94 o 
  -9   9   5      773.90      742.96     23.59 o 
  -8   9   5      133.27      148.30     11.27 o 
  -7   9   5      124.97      114.40      6.58 o 
  -6   9   5      251.30      260.24      9.62 o 
  -5   9   5     1342.72     1350.98     24.96 o 
  -4   9   5      654.72      670.88     14.21 o 
  -3   9   5      616.16      613.70     12.50 o 
  -2   9   5      233.13      219.79      6.98 o 
  -1   9   5     1424.23     1405.17     28.46 o 
   0   9   5      346.61      365.05      9.22 o 
   1   9   5      156.52      156.39      5.90 o 
   2   9   5       33.54       40.29      3.70 o 
   3   9   5      548.32      574.47     12.63 o 
   4   9   5      815.33      828.34     22.41 o 
   5   9   5      324.31      324.68     10.80 o 
   6   9   5       74.24       56.47      8.65 o 
   7   9   5      212.91      210.26     12.96 o 
   8   9   5     1089.50     1060.85     37.71 o 
   9   9   5      208.16      242.45     10.61 o 
  10   9   5        0.77        7.12      8.07 o 
 -12  10   5        0.14       -7.16      7.16 o 
 -11  10   5        1.02       19.03      5.49 o 
 -10  10   5        3.86        2.78      4.69 o 
  -9  10   5       79.57       71.01     13.46 o 
  -8  10   5        8.41        1.77      4.27 o 
  -7  10   5       23.78       28.50     13.25 o 
  -6  10   5      322.94      319.92     11.04 o 
  -5  10   5       92.16      108.44      5.31 o 
  -4  10   5        1.23        6.09      3.22 o 
  -3  10   5       49.15       41.41      4.12 o 
  -2  10   5      533.32      527.82     12.05 o 
  -1  10   5      217.35      217.90      7.19 o 
   0  10   5      133.32      128.12      9.22 o 
   1  10   5      208.02      224.71      9.11 o 
   2  10   5       22.47       24.06      4.10 o 
   3  10   5        6.25        6.76      3.23 o 
   4  10   5       11.05       12.22      3.61 o 
   5  10   5        0.73        4.79      4.52 o 
   6  10   5      139.15      105.06      9.52 o 
   7  10   5      117.03      128.22     11.17 o 
   8  10   5       15.94       -1.02      7.20 o 
 -11  11   5       96.45       85.30      8.41 o 
 -10  11   5      306.29      291.44     11.12 o 
  -9  11   5      398.54      421.22     13.47 o 
  -8  11   5       45.54       41.67      9.81 o 
  -7  11   5        0.00       -4.34      4.34 o 
  -6  11   5      118.28      125.96      7.48 o 
  -5  11   5      356.70      351.62      9.53 o 
  -4  11   5      111.41      100.27      7.70 o 
  -3  11   5       16.19       11.95      3.75 o 
  -2  11   5        8.26       22.16      3.78 o 
  -1  11   5      324.35      342.17      9.41 o 
   0  11   5      472.04      474.80     11.50 o 
   1  11   5      238.48      254.11      7.86 o 
   2  11   5        1.94        1.72      4.31 o 
   3  11   5      232.33      238.52      7.88 o 
   4  11   5      165.14      170.85      6.54 o 
   5  11   5       36.98       42.25      5.81 o 
   6  11   5        6.38       19.19      7.40 o 
   7  11   5      142.81      156.60     11.56 o 
  -9  12   5        0.33        7.01      6.77 o 
  -8  12   5       19.64       31.00      9.07 o 
  -7  12   5        0.46       -2.34      4.11 o 
  -6  12   5       76.55       79.05      6.37 o 
  -5  12   5        0.82        8.37      4.21 o 
  -4  12   5       54.88       69.81      5.08 o 
  -3  12   5        0.52        1.27      3.59 o 
  -2  12   5       19.78       23.11      4.01 o 
  -1  12   5       16.38       21.17      8.95 o 
   0  12   5        0.07       -0.10      6.77 o 
   1  12   5        0.97        8.43      4.05 o 
   2  12   5      102.73      109.58      5.69 o 
   3  12   5       26.68       28.80      4.02 o 
   4  12   5       12.61       15.76      4.16 o 
   5  12   5       42.27       41.85      5.79 o 
  -5  13   5      103.74      103.60      6.22 o 
  -4  13   5      194.27      212.28      7.71 o 
  -3  13   5      258.22      256.68     10.97 o 
  -2  13   5        0.21        2.27      3.53 o 
  -1  13   5      273.72      301.62      9.15 o 
   0  13   5      253.87      274.75      8.78 o 
   1  13   5      128.16      135.06     10.65 o 
 -18   0   6     1069.22     1025.76     47.28 o 
 -17   0   6      323.07      316.28     11.29 o 
 -16   0   6      154.58      174.03      8.46 o 
 -15   0   6      416.90      427.67     16.34 o 
 -14   0   6      394.25      396.88     12.36 o 
 -13   0   6       17.71        8.69      3.96 o 
 -12   0   6      145.00      147.35      5.77 o 
 -11   0   6     1956.26     1921.55     33.04 o 
 -10   0   6     3540.88     3461.22     86.95 o 
  -9   0   6     4167.48     4240.84     68.77 o 
  -8   0   6     2470.42     2659.26     44.05 o 
  -7   0   6      259.94      219.72      6.06 o 
  -6   0   6      395.91      377.70      8.44 o 
  -5   0   6      898.72      832.42     15.35 o 
  -4   0   6     5595.19     5345.13     85.35 o 
  -3   0   6       44.55       44.25      3.01 o 
  -2   0   6     2231.88     2113.52     31.34 o 
  -1   0   6      212.63      173.74      4.33 o 
   0   0   6      142.54      124.14      4.34 o 
   1   0   6      162.98      207.17      7.66 o 
   2   0   6       34.29       37.63      7.23 o 
   3   0   6     3800.46     3760.22     82.77 o 
   4   0   6     1569.31     1526.62     35.86 o 
   5   0   6     1676.62     1747.53     40.77 o 
   6   0   6      470.42      473.77     14.23 o 
   7   0   6       92.84      100.47      9.23 o 
   8   0   6      287.42      324.22     15.81 o 
   9   0   6     1503.60     1248.39     42.50 o 
  10   0   6       14.55       33.99      7.01 o 
  11   0   6      250.30      242.80     14.36 o 
  12   0   6       60.92       51.68      9.57 o 
  13   0   6      239.04      233.13     16.00 o 
 -18   1   6        5.51        7.84      4.37 o 
 -17   1   6      207.30      215.98      7.44 o 
 -16   1   6        3.06        1.76      2.82 o 
 -15   1   6      106.98      107.47      4.35 o 
 -14   1   6        4.59        9.18      2.76 o 
 -13   1   6       34.73       27.43      3.28 o 
 -12   1   6       52.30       39.38      3.22 o 
 -11   1   6       89.71       76.67      5.76 o 
 -10   1   6       10.09        9.38      3.57 o 
  -9   1   6     1046.06     1169.34     21.71 o 
  -8   1   6      302.88      298.58      8.00 o 
  -7   1   6      387.36      566.07     17.96 o 
  -6   1   6     1687.79     1737.33     30.42 o 
  -5   1   6      226.99      238.65      6.22 o 
  -4   1   6       53.06       27.41      2.85 o 
  -3   1   6      180.40      232.46      6.06 o 
  -2   1   6      321.00      334.24      6.17 o 
  -1   1   6      879.72      872.52     13.19 o 
   0   1   6      832.34      887.99     13.40 o 
   1   1   6      788.73      959.42     14.37 o 
   2   1   6      113.55       88.10      4.08 o 
   3   1   6      479.97      509.83     10.14 o 
   4   1   6       51.33       66.67      3.68 o 
   5   1   6      570.98      630.08     12.21 o 
   6   1   6       86.60       90.06      6.20 o 
   7   1   6      217.46      205.37      8.50 o 
   8   1   6        0.03       -2.34      4.34 o 
   9   1   6       39.32       33.75      5.62 o 
  10   1   6       10.49       17.52      5.41 o 
  11   1   6        6.00       11.90      4.70 o 
  12   1   6        1.42        5.27      5.12 o 
  13   1   6       31.49       30.78      6.33 o 
 -18   2   6       14.54       26.20      5.85 o 
 -17   2   6       79.80       79.30      6.78 o 
 -16   2   6       98.92       87.83      5.68 o 
 -15   2   6      258.89      292.01      6.60 o 
 -14   2   6      368.90      394.88      9.47 o 
 -13   2   6      608.53      642.91     10.64 o 
 -12   2   6       58.85       76.38      4.97 o 
 -11   2   6     1885.37     1846.32     32.96 o 
 -10   2   6     1216.60     1170.30     21.90 o 
  -9   2   6       21.60       16.96      4.52 o 
  -8   2   6     5464.35     5436.51     90.20 o 
  -7   2   6     1136.93     1299.61     46.90 o 
  -6   2   6     2720.52     2723.70     46.31 o 
  -5   2   6     1878.53     1626.21     28.51 o 
  -4   2   6      420.69      375.93      9.61 o 
  -3   2   6      614.41      632.57     12.47 o 
  -2   2   6       36.19       46.94      2.76 o 
  -1   2   6     5916.19     5629.04     75.06 o 
   0   2   6     3719.62     3536.26     47.88 o 
   1   2   6     2298.29     2308.25     34.16 o 
   2   2   6      739.89      738.31     20.56 o 
   3   2   6      731.21      679.53     10.94 o 
   4   2   6     1299.66     1250.15     22.58 o 
   5   2   6     2495.24     2438.17     44.57 o 
   6   2   6       72.15       75.37      4.88 o 
   7   2   6      551.68      558.57     13.18 o 
   8   2   6     1962.67     1754.83     40.15 o 
   9   2   6      640.28      632.56     17.79 o 
  10   2   6       77.70       92.72      7.30 o 
  11   2   6        0.28        9.01      4.87 o 
  12   2   6      274.25      255.17     10.84 o 
  13   2   6      521.97      504.05     16.32 o 
 -18   3   6       29.99       35.61      4.10 o 
 -17   3   6      272.50      251.06      7.11 o 
 -16   3   6        5.01        4.61      3.48 o 
 -15   3   6      332.18      336.74      8.12 o 
 -14   3   6       32.32       47.88      5.86 o 
 -13   3   6      105.51       87.98     10.10 o 
 -12   3   6        3.87        8.97      3.55 o 
 -11   3   6        4.61        9.91      4.39 o 
 -10   3   6      457.51      567.87     12.40 o 
  -9   3   6      260.59      261.43      8.58 o 
  -8   3   6      810.09      829.14     16.12 o 
  -7   3   6       97.15       92.49      5.06 o 
  -6   3   6      157.96      198.94     11.27 o 
  -5   3   6      634.00      774.95     25.72 o 
  -4   3   6      902.24      916.68     30.94 o 
  -3   3   6      129.37      143.05      6.67 o 
  -2   3   6      338.25      331.08      6.18 o 
  -1   3   6       35.40       48.89      4.90 o 
   0   3   6      477.38      481.23      7.39 o 
   1   3   6       94.32       78.67      3.81 o 
   2   3   6     1483.59     1463.29     18.94 o 
   3   3   6        4.77        0.04      1.90 o 
   4   3   6      424.59      409.72     10.16 o 
   5   3   6      524.30      479.25     11.50 o 
   6   3   6       53.84       32.73      4.56 o 
   7   3   6      237.89      244.32     12.44 o 
   8   3   6      180.25      150.83     17.48 o 
   9   3   6      817.01      746.83     20.16 o 
  10   3   6       68.28       81.87      6.82 o 
  11   3   6       38.65       46.73      5.57 o 
  12   3   6       54.49       43.33     10.68 o 
  13   3   6        4.27       22.42     11.36 o 
 -17   4   6      127.45      118.04      5.05 o 
 -16   4   6       37.86       48.81     11.24 o 
 -15   4   6      336.99      338.67     12.01 o 
 -14   4   6      691.77      710.74     18.90 o 
 -13   4   6      482.37      471.25     18.86 o 
 -12   4   6      117.01      119.24      7.06 o 
 -11   4   6        0.80       11.51      4.57 o 
 -10   4   6     1054.66     1033.06     24.34 o 
  -9   4   6     3725.21     3720.74     76.51 o 
  -8   4   6      148.51      129.05      6.44 o 
  -7   4   6      730.14      745.89     38.65 o 
  -6   4   6      454.40      368.49     10.81 o 
  -5   4   6     2641.21     2587.00     53.90 o 
  -4   4   6     2683.62     2706.75     56.17 o 
  -3   4   6      989.43     1008.19     19.28 o 
  -2   4   6     1062.71     1064.25     17.52 o 
  -1   4   6       55.86       16.87      2.03 o 
   0   4   6     1138.02     1101.25     14.69 o 
   1   4   6      473.36      485.11      7.55 o 
   2   4   6      808.73      837.03     11.71 o 
   3   4   6     2039.45     1948.18     26.74 o 
   4   4   6     1169.36     1221.39     23.98 o 
   5   4   6      687.90      702.12     18.87 o 
   6   4   6      122.07      133.55      7.61 o 
   7   4   6      319.02      263.57     10.22 o 
   8   4   6        3.29        5.93      3.53 o 
   9   4   6      910.41      935.03     23.96 o 
  10   4   6      441.14      441.31     14.49 o 
  11   4   6        0.13        5.37      7.40 o 
  12   4   6      236.04      251.67     11.21 o 
 -17   5   6      222.37      241.82     10.55 o 
 -16   5   6       20.43       12.49      4.94 o 
 -15   5   6        1.43        4.25      5.75 o 
 -14   5   6       47.19       46.84      6.31 o 
 -13   5   6      155.77      135.02      7.35 o 
 -12   5   6      160.00      165.01      7.86 o 
 -11   5   6      110.77      111.37      6.96 o 
 -10   5   6       33.04       24.41      8.32 o 
  -9   5   6        3.56        5.74      4.05 o 
  -8   5   6      342.46      347.17     15.06 o 
  -7   5   6      142.83      103.46      8.12 o 
  -6   5   6        5.72        4.32      3.78 o 
  -5   5   6     1185.41     1117.63     67.59 o 
  -4   5   6      466.40      460.16     12.63 o 
  -3   5   6      536.65      585.82     10.92 o 
  -2   5   6       44.79       46.48      2.29 o 
  -1   5   6      149.15      131.26      3.60 o 
   0   5   6      443.32      450.34      8.86 o 
   1   5   6       24.22       28.47      2.58 o 
   2   5   6       23.06       19.34      2.50 o 
   3   5   6      330.75      358.67      6.82 o 
   4   5   6       20.61       21.03      2.92 o 
   5   5   6        0.64        3.44      4.59 o 
   6   5   6      259.29      253.51      7.94 o 
   7   5   6      295.62      279.97     13.98 o 
   8   5   6      262.28      232.78      7.95 o 
   9   5   6       21.34       26.83      5.58 o 
  10   5   6        1.18       10.41      4.97 o 
  11   5   6        6.14        5.35      4.54 o 
  12   5   6       49.11       60.37      6.39 o 
 -16   6   6       14.29       16.67      5.01 o 
 -15   6   6      319.91      336.06     18.08 o 
 -14   6   6      401.10      389.67     12.65 o 
 -13   6   6      481.90      490.12     14.64 o 
 -12   6   6      269.79      248.82      9.60 o 
 -11   6   6        5.57        1.61      4.62 o 
 -10   6   6      496.07      450.91     13.39 o 
  -9   6   6      345.46      358.40     26.45 o 
  -8   6   6      370.39      358.90     11.24 o 
  -7   6   6       26.22       24.14      5.34 o 
  -6   6   6     1470.19     1360.77     38.73 o 
  -5   6   6     1974.31     1860.08     40.14 o 
  -4   6   6     1451.11     1413.19     31.38 o 
  -3   6   6      357.54      377.09      7.94 o 
  -2   6   6      105.66       91.73      4.41 o 
  -1   6   6     1718.90     1739.36     27.07 o 
   0   6   6     1138.41     1149.19     16.74 o 
   1   6   6     1133.60     1175.58     17.13 o 
   2   6   6        6.03        1.08      2.24 o 
   3   6   6     1105.66     1065.77     15.87 o 
   4   6   6     1237.23     1291.64     21.33 o 
   5   6   6      146.84      153.39      6.47 o 
   6   6   6       44.12       49.60      4.50 o 
   7   6   6      352.06      328.82     16.46 o 
   8   6   6     1390.18     1379.12     27.50 o 
   9   6   6      469.84      487.29     15.62 o 
  10   6   6      296.88      301.47     13.30 o 
  11   6   6      107.85      136.02      8.45 o 
 -16   7   6       19.08       24.56      5.69 o 
 -15   7   6        7.78        8.10      6.12 o 
 -14   7   6        0.00        1.09      5.13 o 
 -13   7   6        6.48       12.67      5.05 o 
 -12   7   6       93.00       91.15      9.84 o 
 -11   7   6      142.51      131.73      7.27 o 
 -10   7   6      663.81      598.55     21.68 o 
  -9   7   6       66.36       71.04      5.86 o 
  -8   7   6       31.78       35.89     10.30 o 
  -7   7   6       38.57       39.99      4.96 o 
  -6   7   6       40.22       44.52      8.75 o 
  -5   7   6     1691.70     1751.67     38.21 o 
  -4   7   6      167.94      177.71      6.23 o 
  -3   7   6        5.04        6.31      3.21 o 
  -2   7   6     1554.64     1479.68     23.59 o 
  -1   7   6       67.19       81.73      4.57 o 
   0   7   6      244.96      256.68      6.40 o 
   1   7   6      348.18      342.50      7.58 o 
   2   7   6     1638.79     1568.44     24.87 o 
   3   7   6        0.23        6.12      2.57 o 
   4   7   6     1053.54     1055.15     18.06 o 
   5   7   6       23.49       27.64      4.03 o 
   6   7   6        7.54        8.96      3.59 o 
   7   7   6      126.78      128.76      6.28 o 
   8   7   6        1.59        5.13      4.46 o 
   9   7   6        0.13        7.60      5.28 o 
  10   7   6       31.25       35.06      5.55 o 
  11   7   6       12.69       18.86      6.87 o 
 -15   8   6      138.63      132.56      7.98 o 
 -14   8   6      291.00      276.97     10.74 o 
 -13   8   6      466.88      445.94     14.01 o 
 -12   8   6       84.25       75.44     10.56 o 
 -11   8   6      198.29      191.94      8.72 o 
 -10   8   6      330.72      315.37     14.89 o 
  -9   8   6      513.77      486.24     27.68 o 
  -8   8   6      202.82      177.97     11.29 o 
  -7   8   6        6.00        4.90      4.13 o 
  -6   8   6      176.71      160.52      9.96 o 
  -5   8   6      779.60      766.90     28.28 o 
  -4   8   6     2140.04     2089.13     32.36 o 
  -3   8   6        1.24        2.31      3.21 o 
  -2   8   6     2152.32     2078.59     32.18 o 
  -1   8   6      331.69      311.37      7.29 o 
   0   8   6      738.97      731.57     13.19 o 
   1   8   6        3.26        4.24      2.78 o 
   2   8   6      129.22      111.39      4.35 o 
   3   8   6       25.56       25.01      3.00 o 
   4   8   6     2015.22     2055.91     37.65 o 
   5   8   6      336.27      322.08     11.35 o 
   6   8   6       85.32       74.83      6.55 o 
   7   8   6      149.49      150.33      6.50 o 
   8   8   6      841.23      824.29     18.27 o 
   9   8   6      292.66      293.36     11.33 o 
  10   8   6       32.25       31.36      8.32 o 
 -14   9   6       24.54       21.75     12.52 o 
 -13   9   6      130.55      133.05     15.50 o 
 -12   9   6       98.32      103.45      7.10 o 
 -11   9   6       19.21       14.93      7.13 o 
 -10   9   6        0.06        1.69      4.06 o 
  -9   9   6       24.43       11.64      4.68 o 
  -8   9   6        1.54        4.41      3.99 o 
  -7   9   6      111.01      102.41      8.12 o 
  -6   9   6        0.67        4.92      4.16 o 
  -5   9   6        0.04        1.87      3.98 o 
  -4   9   6      298.40      276.27      9.15 o 
  -3   9   6     1114.77     1103.10     18.62 o 
  -2   9   6      107.53       96.50     16.57 o 
  -1   9   6        0.52        2.04      2.69 o 
   0   9   6       53.86       60.77      3.73 o 
   1   9   6       16.96       21.43      2.98 o 
   2   9   6      284.36      283.79      7.63 o 
   3   9   6       11.93       13.10      3.17 o 
   4   9   6        0.47       -2.73      3.29 o 
   5   9   6       47.14       42.01      5.73 o 
   6   9   6       22.84       30.98      5.52 o 
   7   9   6       12.78       12.78      4.73 o 
   8   9   6        7.74        8.70      6.19 o 
   9   9   6        0.53       19.92      8.41 o 
 -13  10   6      211.34      200.84     13.97 o 
 -12  10   6        1.39       11.24     14.09 o 
 -11  10   6       40.91       37.08      5.54 o 
 -10  10   6      316.94      319.18     11.42 o 
  -9  10   6      548.70      515.13     15.05 o 
  -8  10   6      302.52      271.69     10.44 o 
  -7  10   6        1.50       -0.74      4.05 o 
  -6  10   6      536.54      579.30     16.46 o 
  -5  10   6      518.79      487.72     19.12 o 
  -4  10   6       44.07       35.77      3.96 o 
  -3  10   6       25.88       28.92      4.10 o 
  -2  10   6        0.55        0.28      3.81 o 
  -1  10   6      573.59      600.63     13.25 o 
   0  10   6      991.22     1016.43     22.10 o 
   1  10   6      260.36      281.38     10.14 o 
   2  10   6      196.02      202.71      6.96 o 
   3  10   6      277.45      280.12      8.08 o 
   4  10   6      336.45      355.70     11.70 o 
   7  10   6       47.88       51.39      8.90 o 
   8  10   6      243.03      270.17     15.76 o 
 -11  11   6        0.09        0.28      5.08 o 
 -10  11   6       17.11        5.13      4.79 o 
  -9  11   6       92.05      110.36      7.32 o 
  -8  11   6       52.24       52.71      5.46 o 
  -7  11   6       61.30       68.65      6.72 o 
  -6  11   6       11.82        4.36      4.44 o 
  -5  11   6       26.50       30.58      4.70 o 
  -4  11   6       15.91       10.31      3.49 o 
  -3  11   6      112.04      122.12      5.96 o 
  -2  11   6       10.08        9.29      3.37 o 
  -1  11   6       16.60       16.45      5.38 o 
   0  11   6       91.96       89.45      5.58 o 
   1  11   6       68.03       56.81      4.73 o 
   2  11   6        9.74       16.91      3.94 o 
   3  11   6        2.15        7.65      5.53 o 
   4  11   6       19.93       26.52      5.08 o 
   5  11   6        3.10        6.48      6.53 o 
   6  11   6       20.60       34.71      8.75 o 
  -9  12   6      687.88      719.93     19.87 o 
  -8  12   6       34.94       51.08      6.25 o 
  -7  12   6       22.37       19.39      4.96 o 
  -6  12   6       15.43       14.50      5.21 o 
  -5  12   6      305.92      325.00     11.63 o 
  -4  12   6      117.78      124.96      6.71 o 
  -3  12   6       11.98       11.44      3.80 o 
  -2  12   6       52.63       59.42      4.64 o 
  -1  12   6      317.82      335.11      9.45 o 
   0  12   6      695.81      735.19     15.81 o 
   1  12   6      191.86      205.71      7.50 o 
   2  12   6       21.24       22.24      4.38 o 
   3  12   6      280.14      272.39      8.35 o 
   4  12   6       79.85       82.44      8.49 o 
  -5  13   6       50.56       49.70      9.28 o 
  -4  13   6        5.26        5.02      5.15 o 
  -3  13   6        0.10        5.15      3.87 o 
  -2  13   6        1.50       12.92     10.42 o 
  -1  13   6        3.38        4.20      3.75 o 
 -18   1   7      510.46      536.87     12.80 o 
 -17   1   7      408.88      425.71      9.57 o 
 -16   1   7        5.29        7.42      4.53 o 
 -15   1   7      545.54      524.48      9.44 o 
 -14   1   7      370.80      370.62      7.40 o 
 -13   1   7      114.70      139.94      4.72 o 
 -12   1   7       32.68       33.37      3.14 o 
 -11   1   7     1592.74     1541.74     21.23 o 
 -10   1   7     3255.52     3128.71     40.39 o 
  -9   1   7     1222.92     1187.08     21.97 o 
  -8   1   7      112.03       99.54      4.43 o 
  -7   1   7       25.61       12.57      2.88 o 
  -6   1   7     2304.29     2333.24     40.01 o 
  -5   1   7     2496.06     2355.98     40.29 o 
  -4   1   7      888.45      746.30     14.38 o 
  -3   1   7        6.17       24.91      4.93 o 
  -2   1   7     1408.44     1370.89     19.73 o 
  -1   1   7       71.68       42.55      2.52 o 
   0   1   7       20.67       14.19      2.76 o 
   1   1   7       16.65       13.07      1.70 o 
   2   1   7      827.03      766.09     13.92 o 
   3   1   7      427.21      379.73      8.27 o 
   4   1   7     2071.58     2006.68     32.66 o 
   5   1   7     1245.73     1186.35     20.62 o 
   6   1   7      288.28      279.11      7.27 o 
   7   1   7      128.08      135.41      7.77 o 
   8   1   7      387.31      357.39     12.20 o 
   9   1   7      733.04      663.20     18.51 o 
  10   1   7        0.09        2.42      6.00 o 
  11   1   7        6.67       16.83      4.94 o 
  12   1   7       46.23       55.72      6.41 o 
 -18   2   7       15.97       15.07      4.07 o 
 -17   2   7        9.82       10.61      4.76 o 
 -16   2   7       46.40       43.67      4.36 o 
 -15   2   7       24.19       20.92      3.44 o 
 -14   2   7        7.59        9.83      3.43 o 
 -13   2   7       84.32       75.85      3.89 o 
 -12   2   7       14.80       16.45      3.98 o 
 -11   2   7      509.33      560.16     25.98 o 
 -10   2   7        7.80        9.55      4.59 o 
  -9   2   7       94.84      101.95      4.96 o 
  -8   2   7      236.66      242.01      6.67 o 
  -7   2   7      322.59      317.97      9.76 o 
  -6   2   7     4823.20     4967.53     82.42 o 
  -5   2   7     2316.23     2483.06     42.37 o 
  -4   2   7       13.30       22.53      3.29 o 
  -3   2   7      980.89     1164.85     21.12 o 
  -2   2   7      163.56      164.08      4.09 o 
  -1   2   7     5650.29     6118.42     81.54 o 
   0   2   7      213.06      205.08      4.68 o 
   1   2   7       10.92       17.17      2.24 o 
   2   2   7      215.12      256.91      6.85 o 
   3   2   7       21.46       18.07      2.93 o 
   4   2   7     1815.82     1782.05     29.37 o 
   5   2   7      217.25      227.19     13.98 o 
   6   2   7      387.12      384.48     10.75 o 
   7   2   7       11.75        5.44      3.40 o 
   8   2   7        0.06        1.52      6.82 o 
   9   2   7      205.03      172.09      8.84 o 
  10   2   7       39.89       43.01     10.15 o 
  11   2   7       15.79       26.61      5.42 o 
  12   2   7        1.78        7.06      5.78 o 
 -18   3   7      163.28      143.36      5.66 o 
 -17   3   7       65.71       63.41      4.19 o 
 -16   3   7       58.26       51.60      4.50 o 
 -15   3   7      556.50      565.29     11.17 o 
 -14   3   7      519.89      502.97     21.59 o 
 -13   3   7      628.39      631.17     16.89 o 
 -12   3   7       30.71       21.14      5.13 o 
 -11   3   7      282.94      302.45     15.62 o 
 -10   3   7      645.05      685.10     17.41 o 
  -9   3   7     5616.63     5576.82    128.24 o 
  -8   3   7      103.52       88.50      5.13 o 
  -7   3   7     2905.58     2854.60     48.56 o 
  -6   3   7      648.20      568.37     15.67 o 
  -5   3   7     1231.86     1077.72     24.44 o 
  -4   3   7      259.90      176.29     10.83 o 
  -3   3   7        9.30       15.50      2.18 o 
  -2   3   7       28.90       10.59      2.09 o 
  -1   3   7     1936.79     1752.14     24.77 o 
   0   3   7     2204.38     2246.68     31.24 o 
   1   3   7        0.46        6.12      2.11 o 
   2   3   7      888.90      876.39     17.15 o 
   3   3   7     1265.94     1195.91     21.14 o 
   4   3   7      490.90      445.95     15.30 o 
   5   3   7        2.12        9.09      3.66 o 
   6   3   7       83.28       77.31      7.95 o 
   7   3   7       58.22       60.57      4.87 o 
   8   3   7      344.89      382.51     10.52 o 
   9   3   7      765.72      758.34     20.56 o 
  10   3   7      285.32      266.68     10.75 o 
  11   3   7        1.53        2.54      4.62 o 
  12   3   7      291.05      308.36     12.29 o 
 -18   4   7        1.09        2.55      4.95 o 
 -17   4   7        0.13        3.76      5.17 o 
 -16   4   7        1.23        5.53      4.83 o 
 -15   4   7        0.01       16.53      6.04 o 
 -14   4   7        0.03       -3.44      4.54 o 
 -13   4   7       61.64       62.55      7.40 o 
 -12   4   7        9.19       11.14      6.19 o 
 -11   4   7        0.33        1.14      3.98 o 
 -10   4   7      962.02      961.44     22.89 o 
  -9   4   7       38.33       54.56     13.68 o 
  -8   4   7      867.50      871.11     20.85 o 
  -7   4   7       64.61       68.40      7.83 o 
  -6   4   7      164.50      195.58      8.70 o 
  -5   4   7      562.00      639.20     24.20 o 
  -4   4   7       12.06       20.69      3.89 o 
  -3   4   7      174.81      215.40      6.35 o 
  -2   4   7       46.81       42.05      2.58 o 
  -1   4   7       16.89        7.72      2.12 o 
   0   4   7     1470.82     1513.97     19.58 o 
   1   4   7      304.64      304.93      5.50 o 
   2   4   7      474.60      498.66      7.80 o 
   3   4   7     1233.25     1212.40     23.83 o 
   4   4   7       14.56       16.62      8.24 o 
   5   4   7       21.64       29.45      4.27 o 
   6   4   7      207.84      218.48      7.45 o 
   7   4   7        1.37        7.32      3.45 o 
   8   4   7        2.15        5.40      7.28 o 
   9   4   7      174.55      194.27      9.66 o 
  10   4   7       58.01       57.38      6.12 o 
  11   4   7       38.71       49.21      8.12 o 
  12   4   7       21.05       35.10      6.19 o 
 -17   5   7        5.17       11.17      5.02 o 
 -16   5   7       27.19       18.34      4.88 o 
 -15   5   7      334.76      336.95     17.62 o 
 -14   5   7      666.56      705.75     18.98 o 
 -13   5   7      463.37      454.22     13.97 o 
 -12   5   7      248.44      243.48     14.02 o 
 -11   5   7      334.91      269.16      9.66 o 
 -10   5   7      755.18      741.77     31.26 o 
  -9   5   7       57.42       63.59      5.84 o 
  -8   5   7      161.33      138.21      6.73 o 
  -7   5   7      288.42      317.78     15.62 o 
  -6   5   7      889.95      863.68     34.67 o 
  -5   5   7      970.04      924.48     21.74 o 
  -4   5   7     3385.35     3473.85     71.39 o 
  -3   5   7       56.90       61.23      4.06 o 
  -2   5   7      425.62      440.96     10.28 o 
  -1   5   7      115.25      110.69      4.34 o 
   0   5   7      702.47      696.23     10.98 o 
   1   5   7       57.83       61.11      3.64 o 
   2   5   7      613.63      593.39      9.77 o 
   3   5   7      696.30      708.59     16.80 o 
   4   5   7      581.12      636.41     14.33 o 
   5   5   7      545.65      519.70     12.48 o 
   6   5   7       37.69       35.55      4.33 o 
   7   5   7      414.53      419.41     25.70 o 
   8   5   7      694.61      662.48     15.45 o 
   9   5   7      383.46      372.42     12.73 o 
  10   5   7      197.44      197.59     10.30 o 
  11   5   7        0.21        9.95      7.78 o 
 -16   6   7        2.34        9.38      7.32 o 
 -15   6   7       31.83       23.04     11.51 o 
 -14   6   7       78.59       69.31      6.41 o 
 -13   6   7      211.79      190.32     19.97 o 
 -12   6   7       92.66       90.62     14.87 o 
 -11   6   7      216.93      201.03     12.86 o 
 -10   6   7       81.68       72.07     17.79 o 
  -9   6   7        1.22        2.09      4.36 o 
  -8   6   7       27.41       27.64      8.34 o 
  -7   6   7        0.08        3.87      3.86 o 
  -6   6   7       94.94      102.06      6.87 o 
  -5   6   7       41.71       45.39      4.91 o 
  -4   6   7        0.22        3.61      3.11 o 
  -3   6   7       14.60       10.02      3.26 o 
  -2   6   7      500.39      508.61     16.25 o 
  -1   6   7      537.41      579.65     10.83 o 
   0   6   7        0.05        0.11      2.37 o 
   1   6   7       47.12       58.94      5.30 o 
   2   6   7      295.31      301.00      6.22 o 
   3   6   7      501.24      492.68     11.86 o 
   4   6   7       23.68       33.21      4.15 o 
   5   6   7      797.90      737.26     21.66 o 
   6   6   7      167.32      149.36      8.54 o 
   7   6   7       53.95       51.19      5.45 o 
   8   6   7       15.41       15.04      4.13 o 
   9   6   7        1.90        5.09      4.71 o 
  10   6   7       18.77       49.43     23.57 o 
  11   6   7        9.05       17.49      7.18 o 
 -16   7   7       30.53       37.47      5.95 o 
 -15   7   7      179.58      182.26     19.58 o 
 -14   7   7      938.97      935.09     33.77 o 
 -13   7   7      384.86      385.19     15.42 o 
 -12   7   7       33.97       36.41      5.54 o 
 -11   7   7      191.44      187.46      8.49 o 
 -10   7   7      884.43      870.63     33.77 o 
  -9   7   7      277.23      285.92     10.27 o 
  -8   7   7      662.07      658.46     17.28 o 
  -7   7   7       95.09       98.67      6.10 o 
  -6   7   7     1167.66     1106.60     25.77 o 
  -5   7   7     1043.50      997.01     22.75 o 
  -4   7   7       34.41       33.41      4.56 o 
  -3   7   7      185.30      194.82      5.61 o 
  -2   7   7      307.90      291.04      7.15 o 
  -1   7   7     1092.39     1093.60     18.20 o 
   0   7   7     1806.50     1867.04     29.10 o 
   1   7   7       15.42       16.28      2.89 o 
   2   7   7      183.99      188.22      8.70 o 
   3   7   7      124.19      116.94      6.90 o 
   4   7   7      386.91      380.54     12.58 o 
   5   7   7      323.51      359.03     10.05 o 
   6   7   7       16.80       13.00      3.80 o 
   7   7   7      486.88      511.69     30.22 o 
   8   7   7      600.99      589.56     14.39 o 
   9   7   7      249.28      267.87     10.94 o 
  10   7   7        6.05       20.97      5.49 o 
 -15   8   7        6.66       23.44      5.88 o 
 -14   8   7        1.73       -2.90      5.80 o 
 -13   8   7      345.34      321.53     12.33 o 
 -12   8   7      135.31      146.69      7.81 o 
 -11   8   7       36.80       40.07      9.16 o 
 -10   8   7      499.05      472.82     24.32 o 
  -9   8   7       70.25       58.79      5.81 o 
  -8   8   7        5.90        0.89      5.90 o 
  -7   8   7        1.78       -1.11      5.41 o 
  -6   8   7      206.31      231.31     10.18 o 
  -5   8   7      173.96      180.45      6.60 o 
  -4   8   7      861.88      838.61     17.39 o 
  -3   8   7       25.02       19.52      4.27 o 
  -2   8   7      149.11      123.51      4.76 o 
  -1   8   7      434.12      412.73      8.77 o 
   0   8   7       24.57       27.16      3.25 o 
   1   8   7      375.93      378.57      8.31 o 
   2   8   7       43.08       35.51      3.35 o 
   3   8   7        2.31       10.63      3.58 o 
   4   8   7       54.44       52.82      6.04 o 
   5   8   7       57.61       48.72     10.37 o 
   6   8   7       47.47       46.07      5.33 o 
   7   8   7       50.97       55.77      6.20 o 
   8   8   7        4.81        9.23      4.97 o 
   9   8   7       73.33       90.41     10.01 o 
 -14   9   7      138.46      141.52      8.31 o 
 -13   9   7      136.03      129.07      8.12 o 
 -12   9   7        8.08        8.52      4.67 o 
 -11   9   7       75.11       71.42      6.24 o 
 -10   9   7      407.51      434.55     32.78 o 
  -9   9   7      319.67      301.41     10.72 o 
  -8   9   7      326.66      297.44     14.65 o 
  -7   9   7      102.50       95.34      6.57 o 
  -6   9   7      225.32      227.14     12.47 o 
  -5   9   7      257.52      274.61      8.21 o 
  -4   9   7      451.66      447.08     11.08 o 
  -3   9   7      242.73      241.80      8.80 o 
  -2   9   7      405.37      411.26      8.97 o 
  -1   9   7      668.07      674.91     12.64 o 
   0   9   7       17.71       25.87      3.31 o 
   1   9   7      140.07      161.37      5.32 o 
   2   9   7        0.65        0.58      2.69 o 
   3   9   7      944.37      977.87     19.98 o 
   4   9   7     1018.24      957.26     25.06 o 
   5   9   7      627.07      614.48     18.02 o 
   6   9   7       63.94       82.25      7.04 o 
   7   9   7      176.90      161.52      8.54 o 
   8   9   7      158.82      162.79     12.09 o 
 -12  10   7        0.74       11.65      6.62 o 
 -11  10   7       17.09       30.07      8.58 o 
 -10  10   7       10.52       11.33      4.50 o 
  -9  10   7        9.49       10.87      4.70 o 
  -8  10   7        0.08       -1.18      4.54 o 
  -7  10   7      131.79      120.60      6.96 o 
  -6  10   7      175.64      166.87      7.99 o 
  -5  10   7       72.99       70.57      6.27 o 
  -4  10   7       36.44       30.32      4.10 o 
  -3  10   7      230.27      217.85      7.26 o 
  -2  10   7      103.53      102.09      5.89 o 
  -1  10   7       28.46       30.32      3.71 o 
   0  10   7       13.94       15.36      5.51 o 
   1  10   7       13.41       12.40      3.78 o 
   2  10   7       69.61       61.22      4.66 o 
   3  10   7       22.52       30.70      5.66 o 
   4  10   7       11.73       10.64      7.45 o 
   5  10   7       10.65       14.65      7.35 o 
   7  10   7      208.77      241.55     14.50 o 
 -11  11   7       73.59       80.48      7.05 o 
 -10  11   7      424.67      448.28     21.08 o 
  -9  11   7      468.38      460.56     14.28 o 
  -8  11   7      386.49      401.29     18.86 o 
  -7  11   7       49.24       46.45      6.67 o 
  -6  11   7       89.36      103.33     11.02 o 
  -5  11   7      277.39      248.56     10.30 o 
  -4  11   7      101.35       85.64      5.20 o 
  -3  11   7       32.15       38.08      3.85 o 
  -2  11   7      320.23      327.00      9.20 o 
  -1  11   7      504.04      521.92     14.70 o 
   0  11   7      536.43      558.94     14.65 o 
   1  11   7       30.87       32.69      5.77 o 
   2  11   7      174.73      163.99      7.04 o 
   3  11   7      397.26      388.19     18.47 o 
   4  11   7      271.89      258.13     14.41 o 
   5  11   7      120.97      101.43      9.96 o 
  -8  12   7       56.63       46.64      6.02 o 
  -7  12   7      222.14      230.12      9.83 o 
  -6  12   7       93.89      102.93      8.65 o 
  -5  12   7        7.48        9.61      4.93 o 
  -4  12   7       28.57       41.73      6.91 o 
  -3  12   7       29.69       24.09      7.64 o 
  -2  12   7        5.43        5.32      4.19 o 
  -1  12   7        0.09       11.83      4.87 o 
   0  12   7       83.70       79.70     12.48 o 
   1  12   7      149.01      168.60      6.68 o 
   2  12   7       37.56       30.90      6.78 o 
 -18   0   8      445.14      445.60     30.22 o 
 -17   0   8      793.85      782.75     20.73 o 
 -16   0   8       17.85       35.03      9.09 o 
 -15   0   8     1023.80      917.13     26.66 o 
 -14   0   8     1414.15     1446.38     26.25 o 
 -13   0   8      814.00      814.59     16.24 o 
 -12   0   8      231.91      220.12      8.48 o 
 -11   0   8      734.60      740.73     14.78 o 
 -10   0   8     2144.11     2225.97     37.65 o 
  -9   0   8      308.40      327.30      8.04 o 
  -8   0   8     2030.50     2082.21     35.16 o 
  -7   0   8      149.63      158.85      5.22 o 
  -6   0   8    10406.51    10650.78    168.04 o 
  -5   0   8     5863.99     5630.05     89.98 o 
  -4   0   8      148.29       59.44      3.39 o 
  -3   0   8      812.20     1147.85     18.07 o 
  -2   0   8     5458.10     5610.90     80.13 o 
  -1   0   8     2447.22     2336.36     41.14 o 
   0   0   8     1683.38     1579.22     28.57 o 
   1   0   8       62.23       28.47      4.27 o 
   2   0   8     1001.61     1082.76     26.57 o 
   3   0   8      397.59      412.88     12.61 o 
   4   0   8     5517.48     5462.14    248.02 o 
   5   0   8      124.31      138.80      7.30 o 
   6   0   8      622.63      608.58     17.43 o 
   7   0   8      192.26      196.70      9.19 o 
   8   0   8      124.75      122.47     10.01 o 
   9   0   8       13.65       13.44      6.67 o 
  10   0   8       32.40       28.14      7.20 o 
  11   0   8      292.19      313.87     16.49 o 
  12   0   8      198.48      217.28     14.17 o 
 -18   1   8       58.82       64.88      5.42 o 
 -17   1   8       45.78       47.26      3.83 o 
 -16   1   8       79.57       75.68      4.38 o 
 -15   1   8       43.60       43.21      3.65 o 
 -14   1   8       33.15       18.60      3.04 o 
 -13   1   8      227.72      221.00      6.03 o 
 -12   1   8        2.54        3.13      2.57 o 
 -11   1   8       24.37       23.11      4.57 o 
 -10   1   8      143.86      142.61      4.88 o 
  -9   1   8      105.33      111.13      3.76 o 
  -8   1   8      197.39      198.76      6.00 o 
  -7   1   8      311.86      268.10      8.50 o 
  -6   1   8     1447.46     1349.17     24.24 o 
  -5   1   8      263.26      239.73      6.39 o 
  -4   1   8      451.66      437.03      9.50 o 
  -3   1   8      377.79      416.05      9.42 o 
  -2   1   8       77.33       75.09      2.99 o 
  -1   1   8      126.33      102.58      3.37 o 
   0   1   8      327.96      328.04      5.07 o 
   1   1   8      174.29      209.33      6.54 o 
   2   1   8       80.28       77.01      3.76 o 
   3   1   8       19.22       31.55      3.89 o 
   4   1   8        0.01        0.02      2.72 o 
   5   1   8       27.69       25.71      3.34 o 
   6   1   8       10.85        3.30      3.11 o 
   7   1   8      207.07      199.94      7.42 o 
   8   1   8        8.32       13.74      4.98 o 
   9   1   8        0.12        4.86      4.74 o 
  10   1   8        1.18        4.31      4.61 o 
  11   1   8        0.05       14.49      4.78 o 
  12   1   8        6.15       11.08      7.98 o 
 -18   2   8      291.67      273.24     11.65 o 
 -17   2   8      389.41      392.92     12.82 o 
 -16   2   8        6.12        2.91      3.72 o 
 -15   2   8      806.10      819.12     14.47 o 
 -14   2   8      906.82      880.49     15.16 o 
 -13   2   8     1126.46     1108.46     18.09 o 
 -12   2   8       13.14       20.56      4.73 o 
 -11   2   8     1136.03     1187.04     22.36 o 
 -10   2   8     1036.22     1018.34     19.44 o 
  -9   2   8     1044.73     1046.36     22.37 o 
  -8   2   8      507.91      478.74     10.45 o 
  -7   2   8        2.22        5.78      3.38 o 
  -6   2   8     3788.52     3718.99     62.37 o 
  -5   2   8     1261.50     1245.88     22.54 o 
  -4   2   8       65.72       40.90      3.23 o 
  -3   2   8     1175.53     1235.52     18.06 o 
  -2   2   8     6041.30     6369.25     84.87 o 
  -1   2   8     1656.06     1613.25     23.03 o 
   0   2   8     2459.95     2339.72     32.51 o 
   1   2   8     1010.40     1044.38     18.12 o 
   2   2   8      616.42      584.99     13.02 o 
   3   2   8     1002.36      919.30     16.53 o 
   4   2   8       11.50        2.19      2.81 o 
   5   2   8     1380.04     1296.26     22.43 o 
   6   2   8       30.46       26.19      4.27 o 
   7   2   8      847.20      839.24     25.07 o 
   8   2   8      215.01      233.24      9.83 o 
   9   2   8        4.14       19.03      5.69 o 
  10   2   8       14.74       19.75      5.03 o 
  11   2   8      123.80      121.66     17.65 o 
  12   2   8      247.74      265.02     12.43 o 
 -18   3   8        2.66        3.78      4.76 o 
 -17   3   8        5.68       -0.29      3.57 o 
 -16   3   8       24.63       21.11      3.72 o 
 -15   3   8       48.36       44.92      4.00 o 
 -14   3   8        4.20        0.47      4.12 o 
 -13   3   8      196.51      234.49     13.73 o 
 -12   3   8       37.15       45.32      6.41 o 
 -11   3   8     1677.27     1726.53     37.90 o 
 -10   3   8        5.31        8.34      4.67 o 
  -9   3   8      291.34      320.27     17.99 o 
  -8   3   8       10.21       20.43      6.74 o 
  -7   3   8      143.48      194.26     10.23 o 
  -6   3   8      251.14      304.24      9.87 o 
  -5   3   8      464.13      547.15     14.16 o 
  -4   3   8     2188.66     2287.69     39.29 o 
  -3   3   8       77.07       83.82      3.15 o 
  -2   3   8      146.34      121.01      4.30 o 
  -1   3   8      252.19      222.91      4.98 o 
   0   3   8      119.03       99.04      8.95 o 
   1   3   8       76.61       77.79      3.26 o 
   2   3   8      242.83      254.75     10.82 o 
   3   3   8      131.95      128.74      4.76 o 
   4   3   8      531.37      513.07     10.81 o 
   5   3   8      968.31      863.48     18.54 o 
   6   3   8      126.64      104.49      7.59 o 
   7   3   8      436.18      382.23     11.68 o 
   8   3   8        3.82        9.22      4.02 o 
   9   3   8       84.49       94.24      7.29 o 
  10   3   8       16.88       16.99      5.39 o 
  11   3   8       94.06       97.26      7.45 o 
 -18   4   8      285.15      272.51      7.78 o 
 -17   4   8        3.43        2.28      3.75 o 
 -16   4   8       36.12       22.54      5.08 o 
 -15   4   8      530.22      535.79     15.73 o 
 -14   4   8     1270.65     1226.72     28.89 o 
 -13   4   8      714.87      624.21     16.94 o 
 -12   4   8      821.71      742.67     19.10 o 
 -11   4   8        2.75        2.25      4.55 o 
 -10   4   8     2201.24     2186.52     46.83 o 
  -9   4   8     1274.80     1270.24     28.78 o 
  -8   4   8       50.70       48.88      5.14 o 
  -7   4   8     1742.84     1694.31     66.72 o 
  -6   4   8     1701.77     1616.38     29.04 o 
  -5   4   8     1167.07     1100.79     44.84 o 
  -4   4   8     1716.39     1609.21     33.90 o 
  -3   4   8        6.99        3.33      2.70 o 
  -2   4   8     4897.12     4929.28     74.53 o 
  -1   4   8     4081.68     4065.33     55.02 o 
   0   4   8      563.14      441.39      9.18 o 
   1   4   8      712.48      702.25     11.38 o 
   2   4   8      632.46      637.26     18.88 o 
   3   4   8     1563.22     1604.29     26.81 o 
   4   4   8      800.90      808.62     17.32 o 
   5   4   8        8.02        3.19      3.25 o 
   6   4   8      144.26      136.68      6.18 o 
   7   4   8       33.04       48.70      6.62 o 
   8   4   8      237.77      261.92     13.97 o 
   9   4   8      501.00      510.77     15.69 o 
  10   4   8        6.01       13.54      4.88 o 
  11   4   8      154.96      186.14     19.70 o 
 -17   5   8        0.06        2.37      6.48 o 
 -16   5   8       62.30       51.73      6.65 o 
 -15   5   8       31.56       19.46      5.45 o 
 -14   5   8       87.97       74.21      6.65 o 
 -13   5   8       26.46        9.36      5.06 o 
 -12   5   8        8.97       11.20      5.44 o 
 -11   5   8      805.33      749.15     27.41 o 
 -10   5   8       13.23       13.60      5.34 o 
  -9   5   8     1121.19     1065.42     25.02 o 
  -8   5   8      227.12      237.00     11.99 o 
  -7   5   8       11.96       18.58      4.42 o 
  -6   5   8      420.25      384.84     21.83 o 
  -5   5   8       44.56       56.12      7.32 o 
  -4   5   8      457.67      462.01     10.80 o 
  -3   5   8      253.38      243.66      7.19 o 
  -2   5   8      263.24      301.08      9.72 o 
  -1   5   8       75.21       81.07      4.46 o 
   0   5   8       55.92       52.51      3.32 o 
   1   5   8      866.69      850.94     13.03 o 
   2   5   8      170.35      173.67      6.43 o 
   3   5   8        9.71       10.86      3.96 o 
   4   5   8       31.71       36.05      4.10 o 
   5   5   8      231.50      234.61      8.33 o 
   6   5   8       10.87       12.41      3.97 o 
   7   5   8      228.87      200.53      9.73 o 
   8   5   8       29.34       18.30      4.28 o 
   9   5   8       10.36       20.50      5.01 o 
  10   5   8        4.05       10.69      4.90 o 
 -17   6   8        9.88        2.08      8.41 o 
 -16   6   8      112.94      109.52      7.82 o 
 -15   6   8      518.34      496.15     15.04 o 
 -14   6   8      451.89      454.13     19.92 o 
 -13   6   8      406.45      392.73     12.96 o 
 -12   6   8      279.80      262.71     13.63 o 
 -11   6   8      163.45      167.64     12.86 o 
 -10   6   8      436.30      440.55     15.79 o 
  -9   6   8      559.91      534.27     14.85 o 
  -8   6   8      370.20      345.45     19.90 o 
  -7   6   8      467.15      479.08     13.46 o 
  -6   6   8     1220.95     1224.81     30.46 o 
  -5   6   8       50.59       36.71      4.69 o 
  -4   6   8      412.07      394.43     11.95 o 
  -3   6   8       14.28       13.41      5.78 o 
  -2   6   8      371.26      341.34     10.60 o 
  -1   6   8     1473.33     1492.98     23.74 o 
   0   6   8     3349.12     3421.23     50.85 o 
   1   6   8      110.41      109.49      4.33 o 
   2   6   8      262.65      222.29     13.44 o 
   3   6   8      430.02      409.48     16.75 o 
   4   6   8      139.33      166.48     10.96 o 
   5   6   8      460.20      476.85     11.91 o 
   6   6   8        2.28        5.47      5.15 o 
   7   6   8      186.52      195.01      7.64 o 
   8   6   8      309.55      329.26      9.80 o 
   9   6   8      419.91      448.58     14.62 o 
  10   6   8       21.77       41.01      6.63 o 
 -16   7   8        8.03       16.22      5.02 o 
 -15   7   8       48.36       28.44     13.46 o 
 -14   7   8       42.12       49.40      5.89 o 
 -13   7   8        0.06       -1.27      4.38 o 
 -12   7   8       69.87       78.43     11.05 o 
 -11   7   8        1.57        5.57      4.61 o 
 -10   7   8       91.02       85.11      7.16 o 
  -9   7   8      121.75       97.99      6.66 o 
  -8   7   8        3.88       -2.86      3.83 o 
  -7   7   8        4.92       10.78      4.34 o 
  -6   7   8      335.49      309.62     14.26 o 
  -5   7   8       37.49       36.34      4.04 o 
  -4   7   8      530.48      511.73     11.90 o 
  -3   7   8        1.93        0.32      3.08 o 
  -2   7   8      242.67      221.38      6.89 o 
  -1   7   8      773.36      730.30     13.14 o 
   0   7   8      106.67      105.87      4.37 o 
   1   7   8       52.43       49.14      3.47 o 
   2   7   8       84.35       76.94      7.66 o 
   3   7   8        2.22       -2.24      3.90 o 
   4   7   8        9.02       10.06      4.10 o 
   5   7   8      107.83      111.73     12.88 o 
   6   7   8      117.01      102.06      7.40 o 
   7   7   8       17.98       20.94     13.39 o 
   8   7   8      254.49      253.13      8.69 o 
   9   7   8       31.67       38.56      7.06 o 
 -15   8   8      155.26      177.00      9.42 o 
 -14   8   8      458.44      435.17     32.90 o 
 -13   8   8      262.40      233.25      9.83 o 
 -12   8   8       36.23       27.21      5.16 o 
 -11   8   8      113.77      118.63      7.15 o 
 -10   8   8      798.00      816.46     43.22 o 
  -9   8   8      518.33      521.10     15.03 o 
  -8   8   8        0.77        3.90      3.91 o 
  -7   8   8        4.00        6.47      5.58 o 
  -6   8   8       15.08       15.45      4.62 o 
  -5   8   8     1612.87     1596.46     30.07 o 
  -4   8   8      381.72      393.19     10.06 o 
  -3   8   8       16.99       14.64      3.56 o 
  -2   8   8      441.80      442.93     17.04 o 
  -1   8   8     2607.52     2602.10     39.68 o 
   0   8   8       83.09       83.62      4.23 o 
   1   8   8       12.57       11.01      3.00 o 
   2   8   8       61.89       44.29      5.53 o 
   3   8   8      789.29      834.99     22.70 o 
   4   8   8     1242.48     1227.64     31.06 o 
   5   8   8      214.71      214.13     11.17 o 
   6   8   8        1.77        5.12      5.90 o 
   7   8   8      235.73      255.86     21.61 o 
   8   8   8      129.00      137.30      8.21 o 
 -14   9   8       28.17       39.95      5.77 o 
 -13   9   8      115.80      139.40      7.84 o 
 -12   9   8       27.57       37.34      9.02 o 
 -11   9   8        2.51       11.41      4.46 o 
 -10   9   8       10.67        7.27      6.14 o 
  -9   9   8       79.17       79.05      6.28 o 
  -8   9   8      128.21      125.03      7.33 o 
  -7   9   8       56.82       40.83      5.11 o 
  -6   9   8      292.93      277.76      8.32 o 
  -5   9   8      124.55      108.12      5.86 o 
  -4   9   8      488.54      465.51     11.52 o 
  -3   9   8      188.15      173.81      5.68 o 
  -2   9   8       80.17       78.49      4.07 o 
  -1   9   8      180.33      199.97      5.92 o 
   0   9   8       13.53       19.92      3.17 o 
   1   9   8      333.82      333.64      7.95 o 
   2   9   8       87.17       80.70     13.73 o 
   3   9   8      246.87      215.30      9.54 o 
   4   9   8        2.36       -2.88      4.27 o 
   5   9   8        3.15        8.57      4.72 o 
   6   9   8      248.69      259.24     15.95 o 
   7   9   8      170.73      160.56      8.67 o 
 -12  10   8        1.29        7.72      4.88 o 
 -11  10   8       85.14       95.97      7.26 o 
 -10  10   8      101.55      106.06      6.98 o 
  -9  10   8      409.17      444.61     20.11 o 
  -8  10   8       99.17      108.26      7.03 o 
  -7  10   8        8.56       21.03      7.35 o 
  -6  10   8       57.23       62.07      5.76 o 
  -5  10   8      382.88      413.49     13.11 o 
  -4  10   8      212.05      200.69      8.99 o 
  -3  10   8        7.21       16.23      3.88 o 
  -2  10   8        1.53       -2.74      3.08 o 
  -1  10   8      352.76      366.36      9.64 o 
   0  10   8      812.07      825.86     16.93 o 
   1  10   8       13.41       10.09      4.33 o 
   2  10   8      139.53      132.76     10.73 o 
   3  10   8      569.21      585.40     24.37 o 
   4  10   8      356.95      384.56     18.81 o 
   5  10   8      255.50      257.89     15.66 o 
   6  10   8       66.98       52.41      8.65 o 
 -10  11   8       27.36       26.01      5.91 o 
  -9  11   8       39.66       36.61      5.49 o 
  -8  11   8       85.51      102.87      7.28 o 
  -7  11   8       38.07       36.48      5.23 o 
  -6  11   8        4.64        5.43      5.39 o 
  -5  11   8       24.98       32.42      6.99 o 
  -4  11   8       67.45       68.11      5.88 o 
  -3  11   8      105.16       98.73      5.47 o 
  -2  11   8        8.26       14.87      3.87 o 
  -1  11   8        9.41        8.71      3.61 o 
   0  11   8       10.92       31.95      4.54 o 
   1  11   8       29.29       30.20      4.13 o 
   2  11   8       54.50       62.71      9.19 o 
   3  11   8      140.02      139.82     11.99 o 
   4  11   8        1.56        7.83      7.59 o 
  -8  12   8      177.75      161.24      8.57 o 
  -7  12   8       31.74       31.28      5.87 o 
  -6  12   8       32.49       39.21      5.40 o 
  -5  12   8      116.44      129.81      7.26 o 
  -4  12   8       70.50       75.20      6.08 o 
  -3  12   8        0.34        2.88      7.14 o 
  -2  12   8      147.15      154.80      8.70 o 
  -1  12   8      343.35      363.52     12.77 o 
   0  12   8      305.10      307.08     10.11 o 
   1  12   8       55.99       51.31      6.51 o 
 -18   1   9      348.34      326.76     10.00 o 
 -17   1   9      504.55      476.43     11.78 o 
 -16   1   9      117.84      103.72      4.82 o 
 -15   1   9      428.88      432.92      9.25 o 
 -14   1   9     1880.08     1913.87     29.01 o 
 -13   1   9      232.15      216.16      7.83 o 
 -12   1   9        1.80        4.18      2.61 o 
 -11   1   9      217.20      211.94      5.27 o 
 -10   1   9     2166.26     2139.65     28.40 o 
  -9   1   9      466.60      474.53      8.13 o 
  -8   1   9       50.98       46.95      2.87 o 
  -7   1   9      110.82      116.84      4.53 o 
  -6   1   9     2081.57     2112.73     36.60 o 
  -5   1   9     4337.23     4439.68     73.97 o 
  -4   1   9     4482.00     4400.46     73.34 o 
  -3   1   9      145.28      162.19      4.24 o 
  -2   1   9     4185.39     4241.42     46.83 o 
  -1   1   9     2632.98     2596.49     29.29 o 
   0   1   9      987.93      946.97     16.69 o 
   1   1   9       31.16       34.47      3.16 o 
   2   1   9       21.70       26.88      3.14 o 
   3   1   9      288.70      299.40     12.78 o 
   4   1   9     1847.06     1748.84     29.13 o 
   5   1   9      277.59      260.19      8.49 o 
   6   1   9      121.59      113.33      4.94 o 
   7   1   9      428.77      412.17     11.00 o 
   8   1   9      288.46      289.32     11.04 o 
   9   1   9       12.12       14.71      4.96 o 
  10   1   9       68.57       43.13      5.77 o 
  11   1   9      326.45      318.74     15.08 o 
 -18   2   9       24.30       18.52      3.57 o 
 -17   2   9      156.42      137.84      5.87 o 
 -16   2   9       16.49       29.77      4.44 o 
 -15   2   9        1.30       -2.19      2.80 o 
 -14   2   9       17.89       15.54      3.45 o 
 -13   2   9        8.68        5.63      4.14 o 
 -12   2   9      441.50      448.75      9.16 o 
 -11   2   9      647.20      626.03     25.02 o 
 -10   2   9       43.30       51.76     15.30 o 
  -9   2   9       87.91       89.11      5.69 o 
  -8   2   9      697.75      686.15     17.05 o 
  -7   2   9      462.94      438.46     13.19 o 
  -6   2   9        0.60        0.74      2.65 o 
  -5   2   9      590.08      596.05     12.18 o 
  -4   2   9       33.04       30.02      2.47 o 
  -3   2   9       23.34       22.49      2.72 o 
  -2   2   9      872.39      865.05     13.35 o 
  -1   2   9      186.56      168.47      4.38 o 
   0   2   9        5.78        4.26      2.62 o 
   1   2   9      734.19      746.00     13.85 o 
   2   2   9       14.27       11.30      2.85 o 
   3   2   9     1405.42     1334.43     22.84 o 
   4   2   9        9.82        6.87      5.16 o 
   5   2   9       22.30       33.82      6.73 o 
   6   2   9        7.86       11.55      3.96 o 
   7   2   9      163.07      167.59      7.08 o 
   8   2   9        8.29       18.34      4.34 o 
   9   2   9       31.28       38.61      5.61 o 
  10   2   9        0.67       13.10      7.49 o 
  11   2   9       18.85       18.26      5.08 o 
 -18   3   9      474.10      480.91     10.36 o 
 -17   3   9       92.44       78.91      4.56 o 
 -16   3   9        0.06       -2.33      3.03 o 
 -15   3   9      270.51      256.13      7.07 o 
 -14   3   9      419.77      406.30     12.74 o 
 -13   3   9      389.84      363.34     11.96 o 
 -12   3   9      403.63      369.74     25.17 o 
 -11   3   9      272.39      274.58      9.84 o 
 -10   3   9     1824.97     1901.73     41.18 o 
  -9   3   9      997.46     1023.76     23.87 o 
  -8   3   9      432.80      463.01     12.89 o 
  -7   3   9      440.15      432.55     12.14 o 
  -6   3   9     3567.40     3536.06     72.57 o 
  -5   3   9     2276.70     2309.39     48.56 o 
  -4   3   9      352.65      333.66      7.45 o 
  -3   3   9        2.57        4.21      2.05 o 
  -2   3   9     1198.03     1210.08     17.88 o 
  -1   3   9     3562.12     3588.05     48.84 o 
   0   3   9     2293.55     2286.32     36.69 o 
   1   3   9      427.02      452.75      9.54 o 
   2   3   9      526.47      505.69     10.46 o 
   3   3   9     1075.40     1066.40     18.90 o 
   4   3   9       45.24       27.87      3.37 o 
   5   3   9       36.66       44.85      4.39 o 
   6   3   9        9.19        7.18      4.06 o 
   7   3   9      493.12      511.84     12.79 o 
   8   3   9      308.35      323.45     10.12 o 
   9   3   9      202.75      218.97     21.85 o 
  10   3   9        6.72       12.55      4.95 o 
 -18   4   9        3.18        7.96      3.86 o 
 -17   4   9      120.96      110.29      5.05 o 
 -16   4   9        5.36       10.33      5.04 o 
 -15   4   9       43.95       38.39      6.32 o 
 -14   4   9       20.84       15.46     10.18 o 
 -13   4   9        3.58       -0.23      4.81 o 
 -12   4   9      884.78      804.19     20.28 o 
 -11   4   9        6.32        2.32      4.65 o 
 -10   4   9       57.80       78.39      7.76 o 
  -9   4   9      660.03      640.01     16.63 o 
  -8   4   9       81.66       87.95      5.91 o 
  -7   4   9      390.25      414.51     18.54 o 
  -6   4   9       17.32       10.19      4.16 o 
  -5   4   9      136.28      138.33      6.75 o 
  -4   4   9      677.85      675.33     16.14 o 
  -3   4   9      499.87      539.14     11.49 o 
  -2   4   9        3.05        8.39      4.59 o 
  -1   4   9      225.30      259.63      6.43 o 
   0   4   9       31.11       36.18      3.78 o 
   1   4   9      295.06      320.79      7.64 o 
   2   4   9      237.24      223.18     14.33 o 
   3   4   9      108.29      105.88      5.10 o 
   4   4   9       36.30       46.47      4.34 o 
   5   4   9       12.72        7.31      3.58 o 
   6   4   9       59.63       55.57      5.06 o 
   7   4   9        1.13        8.46      3.80 o 
   8   4   9        4.04       11.90      7.04 o 
   9   4   9        0.08        8.36      4.81 o 
  10   4   9       46.99       63.14      9.91 o 
 -17   5   9        1.33       -4.33      5.21 o 
 -16   5   9      104.10      117.89      7.67 o 
 -15   5   9       97.93      106.68      9.40 o 
 -14   5   9      519.06      537.83     15.70 o 
 -13   5   9     1131.56     1123.68     42.76 o 
 -12   5   9       15.31        2.09      7.18 o 
 -11   5   9      151.62      125.85     10.01 o 
 -10   5   9      134.11      125.28      8.68 o 
  -9   5   9      513.92      483.90     13.84 o 
  -8   5   9       38.90       48.87     10.68 o 
  -7   5   9      908.99      899.42     55.31 o 
  -6   5   9     1556.38     1585.37     70.35 o 
  -5   5   9     2043.46     2045.01     43.75 o 
  -4   5   9      670.58      637.85     13.79 o 
  -3   5   9       31.65       27.82      3.53 o 
  -2   5   9      411.45      400.44      9.83 o 
  -1   5   9     1469.28     1423.82     26.73 o 
   0   5   9      883.84      903.27     18.15 o 
   1   5   9      558.55      579.38     24.15 o 
   2   5   9        1.04        4.89      4.42 o 
   3   5   9      399.68      404.42     10.44 o 
   4   5   9      107.34      118.04      9.23 o 
   5   5   9        0.63        7.43      4.21 o 
   6   5   9      125.35      143.35      6.47 o 
   7   5   9      369.11      362.88     10.43 o 
   8   5   9      598.11      587.16     18.26 o 
   9   5   9      456.78      480.35     15.26 o 
  10   5   9       66.77       78.65      7.61 o 
 -16   6   9       28.76        9.99      5.24 o 
 -15   6   9       20.55       16.46      7.98 o 
 -14   6   9      112.70      113.31      7.01 o 
 -13   6   9       23.88       32.61      5.51 o 
 -12   6   9        9.39       14.02      4.83 o 
 -11   6   9       13.30        9.44      4.85 o 
 -10   6   9        7.00        8.61      5.61 o 
  -9   6   9      837.27      796.18     20.01 o 
  -8   6   9        4.31        3.92      5.61 o 
  -7   6   9     1436.35     1485.59     33.19 o 
  -6   6   9        2.82        1.54      5.29 o 
  -5   6   9        5.54        5.83      3.49 o 
  -4   6   9       85.14       86.03      4.93 o 
  -3   6   9       61.73       51.33      4.01 o 
  -2   6   9      307.07      288.20      8.08 o 
  -1   6   9     1550.55     1578.31     29.48 o 
   0   6   9       81.36       91.12      4.82 o 
   1   6   9       33.77       28.79      6.58 o 
   2   6   9       46.21       42.40      5.36 o 
   3   6   9        1.13       11.23      5.68 o 
   4   6   9      217.27      260.60     15.04 o 
   5   6   9       31.48       35.77      5.21 o 
   6   6   9        8.46       13.55      5.23 o 
   7   6   9       54.79       50.85      9.25 o 
   8   6   9       57.92       62.16      6.22 o 
   9   6   9      109.77      120.68      7.91 o 
 -16   7   9       20.45       14.87     11.46 o 
 -15   7   9      391.88      386.54     18.28 o 
 -14   7   9      158.98      174.28     11.34 o 
 -13   7   9        3.63       -6.29      6.58 o 
 -12   7   9       30.56        8.20      4.34 o 
 -11   7   9       40.37       45.26      5.84 o 
 -10   7   9      409.83      389.20     16.73 o 
  -9   7   9      523.60      515.74     21.37 o 
  -8   7   9      338.83      348.37     11.30 o 
  -7   7   9      140.74      129.49     11.77 o 
  -6   7   9     2035.65     1961.93     35.16 o 
  -5   7   9      991.71      947.26     24.22 o 
  -4   7   9       15.84       19.34      4.82 o 
  -3   7   9       42.52       39.74      6.44 o 
  -2   7   9       62.59       65.00      4.49 o 
  -1   7   9      947.18     1003.18     20.09 o 
   0   7   9     1693.73     1716.62     27.13 o 
   1   7   9      638.24      599.53     17.36 o 
   2   7   9      274.95      259.42     10.13 o 
   3   7   9      222.58      219.48      9.57 o 
   4   7   9      191.85      203.89      9.11 o 
   5   7   9       46.90       51.08      6.06 o 
   6   7   9      234.52      216.59      9.87 o 
   7   7   9      340.40      350.26     27.10 o 
   8   7   9      390.14      421.43     14.56 o 
 -15   8   9        1.45       13.63      7.30 o 
 -14   8   9       28.40       23.43      5.94 o 
 -13   8   9      104.85      109.17      7.50 o 
 -12   8   9       15.04        5.86      4.56 o 
 -11   8   9        2.40        2.23      4.31 o 
 -10   8   9       32.28       29.80      5.13 o 
  -9   8   9       22.74       15.69      7.01 o 
  -8   8   9        2.20        3.04      3.91 o 
  -7   8   9        2.04       -4.17      4.17 o 
  -6   8   9        0.09        2.46      3.33 o 
  -5   8   9       50.93       54.11      4.68 o 
  -4   8   9      128.96      138.75      8.50 o 
  -3   8   9       20.28        9.91      3.47 o 
  -2   8   9      638.43      638.77     14.24 o 
  -1   8   9      113.71       96.93      5.52 o 
   0   8   9      124.72      135.54      4.97 o 
   1   8   9       47.03       47.76      6.00 o 
   2   8   9        2.01        1.53      6.38 o 
   3   8   9       66.74       59.00      7.03 o 
   4   8   9       23.08       39.07      5.71 o 
   5   8   9        7.79        4.57      4.82 o 
   6   8   9       14.85        9.23      4.99 o 
   7   8   9      169.34      180.22      9.43 o 
 -14   9   9       41.07       43.75      7.35 o 
 -13   9   9       23.42       22.37     10.42 o 
 -12   9   9        7.39       15.04      6.72 o 
 -11   9   9      212.41      205.34      9.36 o 
 -10   9   9       64.87       70.26      8.61 o 
  -9   9   9       29.81       29.23      4.99 o 
  -8   9   9        0.96        3.46      4.72 o 
  -7   9   9      275.53      280.15      8.52 o 
  -6   9   9      402.27      368.59      9.94 o 
  -5   9   9      802.19      791.49     17.00 o 
  -4   9   9      503.84      492.64     11.97 o 
  -3   9   9       10.45        7.96      3.71 o 
  -2   9   9        0.58        4.98      3.40 o 
  -1   9   9        5.36        8.32      2.89 o 
   0   9   9      384.63      369.65      9.87 o 
   1   9   9      274.73      257.46     10.52 o 
   2   9   9       38.78       49.96     12.43 o 
   3   9   9      110.62      115.91     10.73 o 
   4   9   9      171.31      164.10      8.48 o 
   5   9   9      161.54      153.64      8.34 o 
   6   9   9      102.84      100.95      7.66 o 
 -12  10   9       13.12        7.02      5.44 o 
 -11  10   9       40.16       27.71      9.26 o 
 -10  10   9       66.89       68.67      6.41 o 
  -9  10   9        2.10        1.90      8.22 o 
  -8  10   9       22.32       21.16      4.91 o 
  -7  10   9       10.67       11.13      4.73 o 
  -6  10   9       51.44       54.53      6.41 o 
  -5  10   9       46.49       53.74      5.69 o 
  -4  10   9      335.63      348.94     11.70 o 
  -3  10   9      190.03      200.32      8.86 o 
  -2  10   9       14.30       15.81      3.70 o 
  -1  10   9        0.08        2.03      5.95 o 
   0  10   9      115.76      112.09      6.61 o 
   1  10   9       21.62       17.60      6.43 o 
   2  10   9       28.24       19.82      6.87 o 
   3  10   9        0.33       -2.32      6.09 o 
   4  10   9       99.22       99.55     10.39 o 
   5  10   9       11.41       24.90      8.94 o 
 -10  11   9      138.02      121.35      7.68 o 
  -9  11   9      174.47      175.77     12.18 o 
  -8  11   9       33.25       52.59      6.29 o 
  -7  11   9       49.77       48.59      5.39 o 
  -6  11   9      141.42      152.60      7.70 o 
  -5  11   9      284.12      302.86     11.11 o 
  -4  11   9      396.65      372.35     12.52 o 
  -3  11   9      174.94      174.16      8.87 o 
  -2  11   9       99.69      104.48      7.90 o 
  -1  11   9      541.33      583.42     13.28 o 
   0  11   9       89.42       89.58      6.68 o 
   1  11   9       25.83       17.41      6.96 o 
   2  11   9        0.96        4.79      7.20 o 
  -7  12   9       57.55       52.22      9.28 o 
  -6  12   9       60.87       75.08      6.83 o 
  -5  12   9        0.15        3.79      4.70 o 
  -4  12   9       41.49       40.95      5.39 o 
  -3  12   9       39.21       41.89      9.43 o 
  -2  12   9      112.14      107.82      6.95 o 
  -1  12   9       25.58       28.56      4.40 o 
 -18   0  10      307.05      308.12     15.57 o 
 -17   0  10      103.91      114.49     10.49 o 
 -16   0  10        6.22       -0.34      5.41 o 
 -15   0  10      114.71      127.45     10.59 o 
 -14   0  10      362.23      341.80      8.98 o 
 -13   0  10      523.41      572.58     18.18 o 
 -12   0  10        0.03        4.13      4.95 o 
 -11   0  10      609.47      683.21     17.25 o 
 -10   0  10     3207.56     3204.92     52.91 o 
  -9   0  10     1745.55     1764.08     30.46 o 
  -8   0  10      650.30      683.73     13.56 o 
  -7   0  10        2.59        8.70      3.07 o 
  -6   0  10     3873.70     3807.79     61.86 o 
  -5   0  10     3584.07     3625.49     58.95 o 
  -4   0  10     2776.73     2750.88     40.60 o 
  -3   0  10      260.23      326.67      8.10 o 
  -2   0  10      678.84      621.90     13.02 o 
  -1   0  10     1416.06     1343.29     32.06 o 
   0   0  10      203.43      184.31      7.68 o 
   1   0  10       81.47       63.66      5.17 o 
   2   0  10     4002.27     3962.25     87.68 o 
   3   0  10     6320.66     6014.88    131.08 o 
   4   0  10      125.67      125.99     14.05 o 
   5   0  10      704.96      719.01     19.89 o 
   6   0  10      160.46      142.34     10.35 o 
   7   0  10      943.47      889.27     37.37 o 
   8   0  10      245.26      233.42     14.12 o 
   9   0  10      434.46      441.42     20.74 o 
  10   0  10        6.35       11.27      7.74 o 
 -18   1  10        0.05       -2.93      7.45 o 
 -17   1  10      255.99      243.44      6.95 o 
 -16   1  10       36.84       36.44      3.84 o 
 -15   1  10      101.51       79.71      6.66 o 
 -14   1  10        0.25        1.81      4.58 o 
 -13   1  10      281.28      283.28      7.16 o 
 -12   1  10      188.98      191.11      5.63 o 
 -11   1  10       12.60       12.77      5.16 o 
 -10   1  10        9.08       -0.47      2.82 o 
  -9   1  10        8.15       10.65      2.59 o 
  -8   1  10      142.51      144.11      4.07 o 
  -7   1  10      726.64      701.93     12.82 o 
  -6   1  10      297.95      294.88     10.23 o 
  -5   1  10      116.34      124.53      4.02 o 
  -4   1  10      362.86      353.30      5.56 o 
  -3   1  10        8.88       10.64      1.90 o 
  -2   1  10      467.36      444.71      6.47 o 
  -1   1  10        2.61       -0.31      2.55 o 
   0   1  10      541.82      574.65     11.33 o 
   1   1  10      591.83      628.42     12.25 o 
   2   1  10     1532.83     1488.70     25.17 o 
   3   1  10       13.18        9.61      3.22 o 
   4   1  10      176.44      163.77      5.67 o 
   5   1  10       27.74       17.74      3.32 o 
   6   1  10       64.10       58.13      4.20 o 
   7   1  10       43.01       44.71      4.43 o 
   8   1  10       17.57       27.80      8.39 o 
   9   1  10       22.74       26.41      5.72 o 
  10   1  10        0.08       21.06      9.14 o 
 -18   2  10      239.69      243.51      8.33 o 
 -17   2  10       93.08       93.95      7.01 o 
 -16   2  10       92.16       80.17      4.48 o 
 -15   2  10      183.60      200.20      7.59 o 
 -14   2  10      697.93      765.88     13.67 o 
 -13   2  10       38.56       26.35      3.42 o 
 -12   2  10        0.42        5.01      3.07 o 
 -11   2  10     2628.15     2437.61     51.66 o 
 -10   2  10     3818.81     3736.74     76.84 o 
  -9   2  10     2350.90     2215.57     47.07 o 
  -8   2  10     1093.85     1049.67     24.18 o 
  -7   2  10      644.93      697.65     17.24 o 
  -6   2  10      837.08      850.50     20.15 o 
  -5   2  10     1411.89     1428.60     31.31 o 
  -4   2  10     1409.63     1514.34     21.88 o 
  -3   2  10        1.85        0.54      2.11 o 
  -2   2  10      880.74      850.10     13.27 o 
  -1   2  10      866.55      894.09     16.00 o 
   0   2  10      676.47      712.35     13.37 o 
   1   2  10     1196.03     1156.12     20.10 o 
   2   2  10     3075.06     2922.76     46.51 o 
   3   2  10      707.54      697.94     13.55 o 
   4   2  10      808.70      807.01     15.30 o 
   5   2  10      397.26      382.86      9.03 o 
   6   2  10       10.78        8.47      3.54 o 
   7   2  10      695.23      661.53     18.62 o 
   8   2  10      243.64      226.90      8.24 o 
   9   2  10      204.23      211.34     13.83 o 
  10   2  10       35.89       47.79      5.98 o 
 -18   3  10        9.21       18.59      8.05 o 
 -17   3  10      233.20      210.38      6.44 o 
 -16   3  10       15.07       15.05      3.45 o 
 -15   3  10       21.38       31.00      5.65 o 
 -14   3  10       38.76       31.35      9.62 o 
 -13   3  10      129.60      128.56      7.60 o 
 -12   3  10      268.10      249.19      9.53 o 
 -11   3  10     1074.52     1083.15     25.45 o 
 -10   3  10      234.37      229.88     10.25 o 
  -9   3  10      217.05      198.88      7.88 o 
  -8   3  10      329.96      331.71     10.46 o 
  -7   3  10      607.24      612.96     45.35 o 
  -6   3  10       51.42       51.07     17.09 o 
  -5   3  10       77.90       79.29      4.40 o 
  -4   3  10        3.95        5.39      2.85 o 
  -3   3  10      870.20      939.14     16.32 o 
  -2   3  10      849.95      856.40     15.11 o 
  -1   3  10      178.77      177.39      5.27 o 
   0   3  10       10.85        8.00      2.72 o 
   1   3  10      209.92      189.40      5.74 o 
   2   3  10      116.81      100.70      4.63 o 
   3   3  10      775.83      751.52     15.15 o 
   4   3  10      447.68      398.07     14.05 o 
   5   3  10        0.19        7.20      4.27 o 
   6   3  10       76.30       66.56      7.24 o 
   7   3  10       47.74       47.96      4.75 o 
   8   3  10       36.39       35.88      4.63 o 
   9   3  10        0.28       12.84      5.37 o 
  10   3  10        1.74        3.51      4.59 o 
 -17   4  10        0.63        7.68      4.27 o 
 -16   4  10        9.68        8.38      4.60 o 
 -15   4  10      182.84      177.83      8.95 o 
 -14   4  10      164.95      180.17     12.33 o 
 -13   4  10     1022.28     1016.15     24.66 o 
 -12   4  10      121.58      103.55      6.67 o 
 -11   4  10     1559.36     1566.01     35.00 o 
 -10   4  10     1104.60     1087.10     25.46 o 
  -9   4  10      628.21      687.14     17.71 o 
  -8   4  10     1322.10     1329.58     29.97 o 
  -7   4  10      445.17      431.29     15.88 o 
  -6   4  10     2511.84     2359.06     49.86 o 
  -5   4  10      570.14      567.99     11.05 o 
  -4   4  10     1913.74     1904.53     31.01 o 
  -3   4  10       36.20       35.42      3.76 o 
  -2   4  10      935.64      960.47     16.72 o 
  -1   4  10     1270.61     1216.41     24.58 o 
   0   4  10      298.14      326.51     11.16 o 
   1   4  10        0.18        4.64      5.27 o 
   2   4  10      285.74      294.15      7.40 o 
   3   4  10     1872.97     1843.43     30.65 o 
   4   4  10      845.43      892.56     19.06 o 
   5   4  10        0.38        4.19      3.27 o 
   6   4  10      350.18      358.14     10.22 o 
   7   4  10      480.03      482.84     23.66 o 
   8   4  10      874.02      829.22     22.38 o 
   9   4  10      382.12      407.35     13.88 o 
 -17   5  10        3.65        8.78      5.76 o 
 -16   5  10       23.79       17.69      5.55 o 
 -15   5  10        8.63       13.30      6.53 o 
 -14   5  10        3.96        1.68      6.45 o 
 -13   5  10        6.75        3.56      4.19 o 
 -12   5  10      111.92       92.32      6.87 o 
 -11   5  10      214.14      205.02     19.39 o 
 -10   5  10      448.30      423.92     12.66 o 
  -9   5  10        3.24        0.60      4.58 o 
  -8   5  10      118.68      127.04      6.89 o 
  -7   5  10       16.82       12.95     11.43 o 
  -6   5  10        0.41        2.84      4.79 o 
  -5   5  10      111.52      103.13      5.01 o 
  -4   5  10       70.30       60.46      4.65 o 
  -3   5  10        7.99       16.98      3.64 o 
  -2   5  10       22.96       28.28      3.83 o 
  -1   5  10      576.25      590.19     16.47 o 
   0   5  10       93.52       94.20      6.38 o 
   1   5  10        5.14        4.74      6.00 o 
   2   5  10      112.24       86.90      6.89 o 
   3   5  10        5.96       15.33      5.41 o 
   4   5  10        0.18        3.86      4.56 o 
   5   5  10       10.97       14.90      3.71 o 
   6   5  10       18.46       20.90      4.34 o 
   7   5  10       17.52       18.95      3.91 o 
   8   5  10       17.83       33.13      9.47 o 
   9   5  10        5.05       18.70     18.11 o 
 -16   6  10      161.56      162.84      8.50 o 
 -15   6  10      730.25      735.15     19.80 o 
 -14   6  10      449.88      446.78     20.21 o 
 -13   6  10        5.68       -5.08      5.71 o 
 -12   6  10      117.03      114.23      7.02 o 
 -11   6  10        9.80       16.10      7.06 o 
 -10   6  10     1267.37     1189.89     39.55 o 
  -9   6  10     1872.55     1783.35     79.10 o 
  -8   6  10       12.21        6.02      7.35 o 
  -7   6  10       67.32       69.69      5.49 o 
  -6   6  10      567.85      607.75     23.18 o 
  -5   6  10     1494.37     1477.72     27.97 o 
  -4   6  10        7.47        8.65      3.59 o 
  -3   6  10       21.58       20.43      3.59 o 
  -2   6  10      731.12      742.80     15.69 o 
  -1   6  10       77.82       72.40      4.71 o 
   0   6  10       90.96       95.31      6.66 o 
   1   6  10      158.62      175.02     11.36 o 
   2   6  10      290.06      327.41     17.16 o 
   3   6  10      358.71      363.69     20.33 o 
   4   6  10      386.10      399.62     13.45 o 
   5   6  10        1.03        0.49      4.53 o 
   6   6  10      170.57      154.05     17.45 o 
   7   6  10      473.95      473.21     22.55 o 
   8   6  10      358.70      339.62     22.41 o 
 -15   7  10       11.43       12.00      7.71 o 
 -14   7  10      138.20      124.62     10.54 o 
 -13   7  10      128.26      117.92      7.63 o 
 -12   7  10        3.72        5.75      4.34 o 
 -11   7  10        3.46        1.68      4.56 o 
 -10   7  10       17.00       19.14      4.77 o 
  -9   7  10        4.58        7.98      7.35 o 
  -8   7  10      190.94      191.17     11.12 o 
  -7   7  10      586.02      552.23     15.24 o 
  -6   7  10      471.29      475.42     11.50 o 
  -5   7  10        5.65        8.59      5.64 o 
  -4   7  10        8.50        5.52      4.75 o 
  -3   7  10        9.70        5.27      3.07 o 
  -2   7  10      155.84      135.16     10.54 o 
  -1   7  10      449.20      380.02     15.50 o 
   0   7  10       14.54       13.84      4.62 o 
   1   7  10        0.92        6.95      4.86 o 
   2   7  10      155.54      133.36      7.42 o 
   3   7  10        0.03       -0.53      4.53 o 
   4   7  10        5.71        8.37      4.75 o 
   5   7  10       24.92       31.34      9.69 o 
   6   7  10        5.18        9.82      9.91 o 
   7   7  10       43.85       48.43     13.68 o 
 -15   8  10      348.54      364.59     18.57 o 
 -14   8  10      285.55      277.05     14.63 o 
 -13   8  10       15.78       11.45     11.22 o 
 -12   8  10      255.31      264.62     14.29 o 
 -11   8  10      243.36      252.40     18.18 o 
 -10   8  10      229.40      226.47      9.47 o 
  -9   8  10      166.41      179.63      8.23 o 
  -8   8  10      103.10       99.31      6.60 o 
  -7   8  10       24.29       17.66      3.87 o 
  -6   8  10      658.46      601.78     13.87 o 
  -5   8  10      866.26      862.75     18.05 o 
  -4   8  10      412.00      426.41     10.82 o 
  -3   8  10       15.85       12.13      3.67 o 
  -2   8  10      432.14      460.63     11.30 o 
  -1   8  10       52.99       56.05      4.44 o 
   0   8  10        0.67       -1.24      4.39 o 
   1   8  10       32.98       28.11      4.89 o 
   2   8  10       15.06       23.16      5.42 o 
   3   8  10      235.92      247.82     10.56 o 
   4   8  10      667.19      668.24     22.60 o 
   5   8  10      222.03      239.86     10.54 o 
   6   8  10      216.92      191.68     12.04 o 
 -13   9  10        0.77       11.78      5.00 o 
 -12   9  10       68.47       63.32      6.09 o 
 -11   9  10        1.96       -3.45      4.22 o 
 -10   9  10        6.14        1.17      4.40 o 
  -9   9  10       17.04        9.67      4.91 o 
  -8   9  10        4.98        4.13      6.62 o 
  -7   9  10        2.09        8.24      5.50 o 
  -6   9  10        0.88        6.36      3.61 o 
  -5   9  10       30.90       29.69      4.04 o 
  -4   9  10        1.89        5.68      4.63 o 
  -3   9  10      250.32      239.88      9.56 o 
  -2   9  10        1.13        7.43      4.10 o 
  -1   9  10        6.72       11.99      3.96 o 
   0   9  10       64.60       53.14      5.76 o 
   1   9  10       68.34       57.87      6.71 o 
   2   9  10        8.30        9.80      4.93 o 
   3   9  10       40.04       31.72      5.84 o 
   4   9  10       28.58       38.25      5.56 o 
   5   9  10       23.58       19.62     13.61 o 
 -12  10  10       44.20       27.68      5.48 o 
 -11  10  10       35.91       28.00      5.03 o 
 -10  10  10      286.37      320.35     11.71 o 
  -9  10  10      231.08      189.04     13.44 o 
  -8  10  10        4.29        1.88      4.18 o 
  -7  10  10       59.51       46.00      5.22 o 
  -6  10  10      317.39      332.11     21.95 o 
  -5  10  10      464.56      460.14     11.83 o 
  -4  10  10        3.69        4.71      3.64 o 
  -3  10  10       25.97       24.98      3.99 o 
  -2  10  10        4.90        5.78      4.86 o 
  -1  10  10       85.56       96.98      5.68 o 
   0  10  10       53.35       57.76      6.13 o 
   1  10  10        2.63        9.07      4.70 o 
   2  10  10       53.35       49.86     13.95 o 
   3  10  10      181.97      193.58      9.16 o 
  -9  11  10       53.64       65.28      9.21 o 
  -8  11  10      147.21      164.62      8.86 o 
  -7  11  10       12.06       19.56      5.19 o 
  -6  11  10       12.71       13.02      5.00 o 
  -5  11  10       27.99       29.32      5.16 o 
  -4  11  10       20.97       18.10      5.58 o 
  -3  11  10        0.42       14.55      6.29 o 
  -2  11  10      172.77      152.66     11.65 o 
  -1  11  10        0.80        2.03      6.53 o 
   0  11  10        4.87       -3.96      6.87 o 
 -18   1  11      243.57      240.96     10.31 o 
 -17   1  11       30.16       32.52      7.56 o 
 -16   1  11        0.17        0.85      3.53 o 
 -15   1  11      576.58      594.46     11.44 o 
 -14   1  11      255.97      274.86     14.50 o 
 -13   1  11      119.10      117.94      4.73 o 
 -12   1  11      392.11      403.03      8.55 o 
 -11   1  11        1.22       -1.62      3.10 o 
 -10   1  11     1164.88     1204.41     19.06 o 
  -9   1  11     2909.41     2941.44     42.25 o 
  -8   1  11      845.08      824.86     13.77 o 
  -7   1  11        1.64        0.31      2.30 o 
  -6   1  11     1206.58     1211.73     16.90 o 
  -5   1  11     3027.10     3131.67     35.21 o 
  -4   1  11      609.66      627.20      8.52 o 
  -3   1  11       20.32       21.27      2.07 o 
  -2   1  11      685.29      686.27     12.97 o 
  -1   1  11     2321.79     2293.21     36.99 o 
   0   1  11      739.83      751.56     14.11 o 
   1   1  11      245.31      240.99     14.23 o 
   2   1  11     1295.22     1255.54     21.85 o 
   3   1  11     3946.73     3794.75     59.76 o 
   4   1  11     1450.21     1357.29     23.58 o 
   5   1  11      646.93      652.59     14.19 o 
   6   1  11       54.17       51.52      4.08 o 
   7   1  11      512.72      506.50     12.91 o 
   8   1  11      189.93      177.42     10.88 o 
   9   1  11      145.65      153.17      9.09 o 
 -18   2  11       31.62       37.63      5.82 o 
 -17   2  11       78.84       91.64      5.39 o 
 -16   2  11       69.27       61.50      4.31 o 
 -15   2  11        7.19        8.06      3.33 o 
 -14   2  11       22.47        7.80      3.10 o 
 -13   2  11        0.90       -2.90      2.90 o 
 -12   2  11       22.52       21.46      3.42 o 
 -11   2  11        4.67        4.03      2.99 o 
 -10   2  11      435.79      439.96     23.67 o 
  -9   2  11       68.39       64.73      5.47 o 
  -8   2  11       29.83       34.74      4.59 o 
  -7   2  11       26.40       20.83      4.07 o 
  -6   2  11      143.02      148.87      9.86 o 
  -5   2  11      123.74       95.22      4.09 o 
  -4   2  11      229.10      234.72      6.05 o 
  -3   2  11      204.32      191.87      6.16 o 
  -2   2  11      503.77      521.50     10.52 o 
  -1   2  11      569.25      577.89     11.41 o 
   0   2  11        9.16        7.71      3.01 o 
   1   2  11      500.71      522.31     10.81 o 
   2   2  11        7.93        6.39      2.79 o 
   3   2  11      370.67      335.47     14.47 o 
   4   2  11      150.62      137.65      6.93 o 
   5   2  11        7.24       13.69      3.20 o 
   6   2  11       21.56       30.77      3.65 o 
   7   2  11        5.89       15.19      4.10 o 
   8   2  11       37.75       48.27      4.87 o 
   9   2  11        4.15       17.94      5.38 o 
 -18   3  11      108.97      102.72      9.97 o 
 -17   3  11       36.85       37.59      3.89 o 
 -16   3  11        0.87        2.15      3.11 o 
 -15   3  11      224.36      204.45      6.27 o 
 -14   3  11      376.75      389.41     11.38 o 
 -13   3  11      212.61      192.26      8.65 o 
 -12   3  11      343.50      355.01     11.61 o 
 -11   3  11       71.18       71.35      5.74 o 
 -10   3  11     1752.48     1790.32     39.07 o 
  -9   3  11     1927.81     2036.32     50.62 o 
  -8   3  11     1060.96     1113.85     25.65 o 
  -7   3  11       78.12       68.60      5.33 o 
  -6   3  11      948.88      966.01     28.65 o 
  -5   3  11      292.63      286.39      7.88 o 
  -4   3  11      532.06      505.79     10.07 o 
  -3   3  11       84.29       91.35      4.08 o 
  -2   3  11      990.02     1017.54     21.17 o 
  -1   3  11     2509.61     2575.29     48.44 o 
   0   3  11     1376.69     1415.59     24.04 o 
   1   3  11       78.04       81.93      4.32 o 
   2   3  11      609.53      589.11     16.87 o 
   3   3  11     2511.63     2348.37     41.28 o 
   4   3  11     1709.78     1674.55     28.40 o 
   5   3  11      139.55      142.22      6.29 o 
   6   3  11       24.59       24.04      4.11 o 
   7   3  11      172.94      166.14     18.25 o 
   8   3  11      491.54      500.90     13.09 o 
   9   3  11      180.23      171.64     10.61 o 
 -17   4  11       30.77       30.49      5.04 o 
 -16   4  11      257.38      266.33      8.15 o 
 -15   4  11        1.42       -4.51      4.51 o 
 -14   4  11      114.43       99.99      7.09 o 
 -13   4  11       91.19       77.51      6.60 o 
 -12   4  11       31.81       34.28      5.58 o 
 -11   4  11      450.93      446.87     13.56 o 
 -10   4  11        9.00        3.62      4.19 o 
  -9   4  11       66.60       60.20      5.87 o 
  -8   4  11      444.81      436.76     12.70 o 
  -7   4  11      383.07      359.11     11.03 o 
  -6   4  11        4.83        9.89      3.32 o 
  -5   4  11      103.45       95.49      4.18 o 
  -4   4  11        6.41        6.09      2.71 o 
  -3   4  11      211.83      206.89      5.80 o 
  -2   4  11       44.18       50.00     10.43 o 
  -1   4  11      700.65      751.03     16.61 o 
   0   4  11      409.81      426.08     13.70 o 
   1   4  11      220.21      205.93      7.33 o 
   2   4  11       17.40        9.16      3.51 o 
   3   4  11      175.51      152.55      8.62 o 
   4   4  11       35.86       40.64      4.37 o 
   5   4  11       50.18       59.56      4.97 o 
   6   4  11       42.34       39.50      5.34 o 
   7   4  11        0.26       12.44      3.81 o 
   8   4  11       15.21       11.06      3.95 o 
 -17   5  11       30.55       35.97     18.13 o 
 -16   5  11        3.32       -5.27      5.90 o 
 -15   5  11      198.64      192.13      8.82 o 
 -14   5  11     1540.71     1490.41     34.28 o 
 -13   5  11     1153.96     1177.63     27.93 o 
 -12   5  11       87.73       91.38      6.82 o 
 -11   5  11      733.49      737.72     19.02 o 
 -10   5  11     1527.98     1462.63     33.02 o 
  -9   5  11        9.74        8.26      4.63 o 
  -8   5  11      195.97      180.53      7.77 o 
  -7   5  11      316.11      320.46     10.51 o 
  -6   5  11      882.58      860.48     23.43 o 
  -5   5  11      616.57      630.61     13.95 o 
  -4   5  11       38.15       31.75      3.85 o 
  -3   5  11       73.13       79.70      4.79 o 
  -2   5  11     2150.99     2134.89     49.66 o 
  -1   5  11     2048.76     1940.14     45.56 o 
   0   5  11      769.09      829.08     22.27 o 
   1   5  11       29.39       27.92      4.97 o 
   2   5  11      283.19      268.77     15.08 o 
   3   5  11      244.77      278.89     10.98 o 
   4   5  11      402.86      406.36     13.71 o 
   5   5  11      259.91      236.04     10.49 o 
   6   5  11       63.77       73.75      6.82 o 
   7   5  11      426.46      425.19     14.85 o 
   8   5  11      392.70      412.98     14.60 o 
 -16   6  11        0.08       -4.32      4.32 o 
 -15   6  11       98.87       89.40      7.26 o 
 -14   6  11      181.18      174.09      8.44 o 
 -13   6  11      960.83      933.58     23.26 o 
 -12   6  11      317.41      297.05     18.47 o 
 -11   6  11       37.51       37.85      9.28 o 
 -10   6  11      209.81      196.64      8.49 o 
  -9   6  11      321.79      298.54     13.27 o 
  -8   6  11      355.64      358.82     11.44 o 
  -7   6  11     1123.18     1088.92     25.65 o 
  -6   6  11      124.76      111.28      5.21 o 
  -5   6  11       95.77       95.97      5.14 o 
  -4   6  11      177.42      182.84      6.58 o 
  -3   6  11       25.76       24.86      3.60 o 
  -2   6  11        4.34        5.07      4.54 o 
  -1   6  11      267.37      250.69     10.12 o 
   0   6  11       53.47       55.13      6.82 o 
   1   6  11        7.62        5.44      4.54 o 
   2   6  11      152.99      152.51     11.85 o 
   3   6  11      196.68      192.02      9.29 o 
   4   6  11       53.97       46.86      5.95 o 
   5   6  11      235.89      215.86     22.63 o 
   6   6  11       81.51       92.54     11.77 o 
   7   6  11        4.38        1.60      5.11 o 
 -15   7  11      470.11      443.59     14.52 o 
 -14   7  11      440.14      403.83     13.33 o 
 -13   7  11      234.07      224.54      9.87 o 
 -12   7  11       67.77       73.96      7.35 o 
 -11   7  11      293.80      278.61     20.84 o 
 -10   7  11      191.93      191.26     12.64 o 
  -9   7  11      543.92      537.71     17.48 o 
  -8   7  11      406.92      368.94     16.10 o 
  -7   7  11       16.09       17.60      3.72 o 
  -6   7  11       84.12       80.40      4.89 o 
  -5   7  11      382.31      388.37     10.10 o 
  -4   7  11      159.61      167.60      6.42 o 
  -3   7  11      435.62      419.38     12.94 o 
  -2   7  11      880.66      893.19     23.86 o 
  -1   7  11      692.00      687.25     19.57 o 
   0   7  11      545.30      497.14     15.59 o 
   1   7  11        0.65       -1.04      3.92 o 
   2   7  11      199.86      200.17     11.46 o 
   3   7  11      408.97      420.77     19.92 o 
   4   7  11      406.63      425.40     14.59 o 
   5   7  11      451.31      499.01     16.32 o 
   6   7  11       48.31       51.76      6.63 o 
 -14   8  11      153.79      148.07      8.09 o 
 -13   8  11      127.60      135.01      8.10 o 
 -12   8  11       59.17       54.65      9.02 o 
 -11   8  11       16.33       13.95      4.51 o 
 -10   8  11        0.32        2.80      4.70 o 
  -9   8  11        0.22       -0.15      3.85 o 
  -8   8  11        0.74        9.60      4.58 o 
  -7   8  11        1.15        2.64      3.40 o 
  -6   8  11      271.85      265.36      8.24 o 
  -5   8  11      224.92      223.03      7.48 o 
  -4   8  11        5.56        5.86      3.41 o 
  -3   8  11       95.93       92.47      9.03 o 
  -2   8  11       43.61       41.04      9.11 o 
  -1   8  11        2.43        2.16      4.59 o 
   0   8  11       42.84       37.81      5.56 o 
   1   8  11       26.83       18.92      5.16 o 
   2   8  11        0.32        4.30      7.83 o 
   3   8  11        5.45        8.82     11.77 o 
   4   8  11       27.21       25.89      5.70 o 
   5   8  11       42.75       30.44      6.38 o 
 -13   9  11      205.04      182.63     16.29 o 
 -12   9  11       78.40       79.06      6.59 o 
 -11   9  11      180.69      176.86      8.99 o 
 -10   9  11      174.01      169.79      8.29 o 
  -9   9  11      142.23      136.21      7.70 o 
  -8   9  11       24.86       32.01      7.13 o 
  -7   9  11       77.18       79.69      5.22 o 
  -6   9  11      189.04      194.55      7.45 o 
  -5   9  11      272.35      278.21      8.56 o 
  -4   9  11        6.10       12.22      4.78 o 
  -3   9  11      628.06      647.65     14.70 o 
  -2   9  11      491.03      516.32     16.38 o 
  -1   9  11      198.76      214.25      9.62 o 
   0   9  11      100.32      101.84      7.56 o 
   1   9  11       75.50       67.44     11.92 o 
   2   9  11       41.78       34.12      5.73 o 
   3   9  11      170.77      221.88     13.66 o 
   4   9  11      394.77      408.07     25.29 o 
 -11  10  11       13.52        7.77     10.35 o 
 -10  10  11       25.99       23.65      6.53 o 
  -9  10  11        7.82        4.80      5.96 o 
  -8  10  11       83.17       73.46      7.61 o 
  -7  10  11        1.73       10.63      3.82 o 
  -6  10  11       94.20       87.39      5.71 o 
  -5  10  11      636.98      681.45     20.96 o 
  -4  10  11      242.09      263.32      8.51 o 
  -3  10  11      357.84      390.06     10.62 o 
  -2  10  11      145.86      145.39      9.31 o 
  -1  10  11       44.37       41.32      6.19 o 
   0  10  11        0.08        3.84      4.68 o 
   1  10  11        1.80       15.97      5.58 o 
   2  10  11        7.81        3.24      8.24 o 
  -8  11  11        0.57       -0.63      8.39 o 
  -7  11  11       86.55       87.41      6.50 o 
  -6  11  11       49.11       54.45      5.90 o 
  -5  11  11        8.25       17.20      4.31 o 
  -4  11  11       18.18        8.63      4.90 o 
  -3  11  11        9.07       -1.36      5.00 o 
  -2  11  11      283.96      312.28     17.74 o 
  -1  11  11      127.05      156.55     13.05 o 
 -18   0  12      366.35      357.58     17.21 o 
 -17   0  12       82.56       88.38     10.25 o 
 -16   0  12      114.71      116.66      9.91 o 
 -15   0  12      247.50      271.52     14.50 o 
 -14   0  12      152.75      189.91     12.14 o 
 -13   0  12       52.99       50.00      5.13 o 
 -12   0  12        7.05        5.20      4.40 o 
 -11   0  12       70.32       89.03      6.58 o 
 -10   0  12     2288.90     2311.34     47.06 o 
  -9   0  12       95.60       98.99      6.38 o 
  -8   0  12     1385.16     1385.03     24.56 o 
  -7   0  12      472.79      419.47     10.84 o 
  -6   0  12     2721.65     2743.42     57.01 o 
  -5   0  12     1630.68     1648.28     30.25 o 
  -4   0  12      500.74      451.53     10.43 o 
  -3   0  12       12.09       10.94      3.97 o 
  -2   0  12      100.79       81.30      5.86 o 
  -1   0  12        3.31        7.16      5.95 o 
   0   0  12     3533.36     3547.07     91.64 o 
   1   0  12     1625.54     1646.41     39.17 o 
   2   0  12       14.39        5.13      4.36 o 
   3   0  12      110.49       94.40      6.86 o 
   4   0  12     1003.05      952.74     25.07 o 
   5   0  12      403.56      352.59     13.13 o 
   6   0  12      195.04      199.55      9.31 o 
   7   0  12      290.92      280.46     13.73 o 
   8   0  12      236.88      253.20     16.00 o 
 -18   1  12       47.12       54.91      6.73 o 
 -17   1  12       27.70       27.01      5.75 o 
 -16   1  12       39.86       28.08      4.79 o 
 -15   1  12        2.41        3.60      4.12 o 
 -14   1  12        5.65        5.11      3.83 o 
 -13   1  12        2.86       13.92      7.21 o 
 -12   1  12       17.60       13.99      3.11 o 
 -11   1  12        3.24        1.55      2.91 o 
 -10   1  12        3.27       -1.09      2.81 o 
  -9   1  12       33.91       45.34      3.43 o 
  -8   1  12       93.65       99.72      4.02 o 
  -7   1  12       97.17      118.61      5.79 o 
  -6   1  12      132.51      117.33      3.87 o 
  -5   1  12      254.34      222.86      5.07 o 
  -4   1  12       20.38       12.59      2.06 o 
  -3   1  12       32.60       30.63      3.15 o 
  -2   1  12      388.99      370.03      8.35 o 
  -1   1  12      258.82      264.99      6.86 o 
   0   1  12      314.63      355.97      8.46 o 
   1   1  12      470.70      463.06     10.12 o 
   2   1  12       13.87       23.88      5.82 o 
   3   1  12       28.84       31.92      3.72 o 
   4   1  12        0.07       -0.55      3.33 o 
   5   1  12       86.94       82.26      4.78 o 
   6   1  12       22.72       24.02      3.53 o 
   7   1  12       17.50       17.28      4.00 o 
   8   1  12       62.69       87.17      7.65 o 
 -18   2  12      172.27      183.05      7.07 o 
 -17   2  12      237.36      242.19     10.15 o 
 -16   2  12        2.91        3.83      5.29 o 
 -15   2  12      349.15      335.71      9.93 o 
 -14   2  12      185.89      181.96      5.69 o 
 -13   2  12       18.73       24.30      3.58 o 
 -12   2  12       29.61       21.50      3.35 o 
 -11   2  12       97.14      108.43      4.62 o 
 -10   2  12      380.39      356.29      7.87 o 
  -9   2  12       34.81       41.58      3.60 o 
  -8   2  12       10.69       22.51      4.44 o 
  -7   2  12       24.35       31.97      6.53 o 
  -6   2  12     1048.55     1052.35     18.19 o 
  -5   2  12     1741.66     1718.89     27.89 o 
  -4   2  12      754.26      759.02     13.85 o 
  -3   2  12       22.67       19.87      3.78 o 
  -2   2  12      587.55      592.45     13.79 o 
  -1   2  12     1305.54     1341.65     22.97 o 
   0   2  12      320.50      329.39     14.87 o 
   1   2  12      772.96      779.99     14.81 o 
   2   2  12       12.02        9.59      3.21 o 
   3   2  12      371.07      383.71     10.42 o 
   4   2  12      515.73      513.84     11.17 o 
   5   2  12      212.63      196.99      7.31 o 
   6   2  12       38.85       42.04      5.09 o 
   7   2  12      280.35      288.03     10.11 o 
   8   2  12      427.05      425.97     12.11 o 
 -17   3  12       45.38       47.80      4.46 o 
 -16   3  12      127.70      120.91      6.42 o 
 -15   3  12        4.82        0.34      3.08 o 
 -14   3  12      169.97      171.86      5.87 o 
 -13   3  12       10.15       10.41      4.96 o 
 -12   3  12      245.68      269.37      9.74 o 
 -11   3  12       66.72       72.65      6.16 o 
 -10   3  12      222.61      233.48      8.87 o 
  -9   3  12     1107.37     1130.37     26.22 o 
  -8   3  12      511.22      487.37     13.54 o 
  -7   3  12      340.16      332.90     19.77 o 
  -6   3  12        2.74        7.14      2.84 o 
  -5   3  12      150.97      158.41      5.13 o 
  -4   3  12        1.35        2.61      2.57 o 
  -3   3  12      253.37      247.38      7.78 o 
  -2   3  12        0.16        3.89      4.04 o 
  -1   3  12      279.33      275.25      8.41 o 
   0   3  12      760.20      766.88     17.09 o 
   1   3  12       94.63      109.19      6.65 o 
   2   3  12      119.36      113.90      5.95 o 
   3   3  12       53.00       57.29      3.90 o 
   4   3  12       20.57       22.42      3.54 o 
   5   3  12      150.58      143.15      5.79 o 
   6   3  12       31.36       48.07      6.97 o 
   7   3  12        2.52        8.16      4.62 o 
   8   3  12       17.04       26.59      5.85 o 
 -17   4  12        0.94        2.76      6.12 o 
 -16   4  12       40.14       46.67      4.58 o 
 -15   4  12       10.27        6.64      7.66 o 
 -14   4  12      363.62      357.31     12.21 o 
 -13   4  12      626.21      619.06     16.96 o 
 -12   4  12       30.11       27.17      9.91 o 
 -11   4  12      198.20      185.22     12.18 o 
 -10   4  12       97.92      107.99      6.65 o 
  -9   4  12        3.33        6.22      4.19 o 
  -8   4  12      133.90      119.09      6.69 o 
  -7   4  12       11.62       11.15      4.29 o 
  -6   4  12      168.95      150.77      6.03 o 
  -5   4  12      484.04      449.05     10.93 o 
  -4   4  12      179.53      174.72      7.59 o 
  -3   4  12       50.22       53.98      5.30 o 
  -2   4  12      470.85      470.18     14.58 o 
  -1   4  12     1482.40     1557.82     37.66 o 
   0   4  12     2403.68     2300.99     53.34 o 
   1   4  12      531.45      510.16     15.74 o 
   2   4  12        2.48        2.51      4.06 o 
   3   4  12       66.92       63.27      6.17 o 
   4   4  12       54.54       52.14      6.53 o 
   5   4  12       79.19       68.36     10.25 o 
   6   4  12       41.25       54.69     10.97 o 
   7   4  12      423.22      416.21     16.00 o 
 -17   5  12       20.66       13.25      7.11 o 
 -16   5  12        4.11        8.36     13.73 o 
 -15   5  12        6.96        4.35      6.04 o 
 -14   5  12       72.72       50.70      5.67 o 
 -13   5  12      335.54      304.33     11.06 o 
 -12   5  12      852.73      880.89     22.13 o 
 -11   5  12       72.58       65.82      5.66 o 
 -10   5  12       11.97       17.10      4.90 o 
  -9   5  12      281.17      262.22     12.09 o 
  -8   5  12      388.32      373.85     11.67 o 
  -7   5  12      657.40      613.83     16.32 o 
  -6   5  12       25.68       26.82      3.90 o 
  -5   5  12       32.74       37.14      3.84 o 
  -4   5  12      333.72      340.81      9.19 o 
  -3   5  12      147.13      155.23     12.91 o 
  -2   5  12       37.92       31.51     12.45 o 
  -1   5  12      138.16      150.50     11.02 o 
   0   5  12      105.70      104.48      9.77 o 
   1   5  12      221.55      173.52     12.38 o 
   2   5  12       34.41       37.14      9.36 o 
   3   5  12      357.05      331.96     16.92 o 
   4   5  12       33.08       35.32      5.70 o 
   5   5  12      199.58      181.88     13.73 o 
   6   5  12        4.95       10.67      5.51 o 
   7   5  12       38.84       42.97      6.08 o 
 -16   6  12        0.77       -0.77      6.53 o 
 -15   6  12      406.31      399.16     19.15 o 
 -14   6  12      187.78      186.55     11.39 o 
 -13   6  12       66.81       75.76      7.03 o 
 -12   6  12      170.50      161.32      8.46 o 
 -11   6  12      104.45       90.67      6.61 o 
 -10   6  12      909.94      853.28     51.71 o 
  -9   6  12      278.38      272.28      9.83 o 
  -8   6  12        1.81        5.08      4.41 o 
  -7   6  12      708.99      698.23     16.18 o 
  -6   6  12      187.68      195.77     12.93 o 
  -5   6  12       67.66       69.73      4.87 o 
  -4   6  12      316.61      304.18     10.43 o 
  -3   6  12       19.06       27.22      4.97 o 
  -2   6  12      755.26      729.52     20.60 o 
  -1   6  12     2366.08     2326.12     54.13 o 
   0   6  12      391.73      395.68     13.46 o 
   1   6  12       26.91       31.31     12.40 o 
   2   6  12        0.96        0.92      4.43 o 
   3   6  12      148.85      156.76      8.72 o 
   4   6  12       72.47       64.92      6.56 o 
   5   6  12        0.69        1.18      4.96 o 
   6   6  12       50.73       62.78      7.10 o 
 -15   7  12        3.46        3.29      5.06 o 
 -14   7  12       28.54       22.42      5.49 o 
 -13   7  12      388.11      401.40     15.64 o 
 -12   7  12      345.32      357.05     18.28 o 
 -11   7  12       41.98       47.10      5.66 o 
 -10   7  12       25.97       27.46      7.16 o 
  -9   7  12       51.97       41.50      5.46 o 
  -8   7  12      325.04      319.59     11.08 o 
  -7   7  12       34.94       29.37      4.08 o 
  -6   7  12      316.17      292.55      8.60 o 
  -5   7  12      212.80      204.85      7.25 o 
  -4   7  12      254.45      251.82      8.52 o 
  -3   7  12       98.84       83.97      6.82 o 
  -2   7  12        8.03       11.73      4.85 o 
  -1   7  12      108.91      113.44     16.66 o 
   0   7  12      506.98      497.14     26.35 o 
   1   7  12       39.25       43.35      9.77 o 
   2   7  12      112.62       95.35      7.74 o 
   3   7  12       74.90       68.67      6.72 o 
   4   7  12        6.61       17.18      7.25 o 
   5   7  12       23.57       35.25      6.40 o 
 -14   8  12      484.67      473.56     14.73 o 
 -13   8  12      102.32       89.21      7.30 o 
 -12   8  12        0.90        6.21      5.17 o 
 -11   8  12      171.62      175.75      8.29 o 
 -10   8  12      280.15      296.96     13.59 o 
  -9   8  12       64.61       69.27     11.99 o 
  -8   8  12        7.54        4.60      3.42 o 
  -7   8  12      187.26      195.09      8.55 o 
  -6   8  12      334.63      325.70      9.44 o 
  -5   8  12      401.15      375.38     10.09 o 
  -4   8  12      225.97      220.76      7.60 o 
  -3   8  12       86.39       70.37      6.62 o 
  -2   8  12      635.84      643.92     18.95 o 
  -1   8  12      315.56      317.73     11.99 o 
   0   8  12      189.24      179.92      9.10 o 
   1   8  12        0.10       -1.34      4.93 o 
   2   8  12       38.38       44.18      6.14 o 
   3   8  12      157.05      166.10     13.97 o 
   4   8  12       40.88       48.30      6.41 o 
 -12   9  12       67.64       58.31      6.35 o 
 -11   9  12       12.84       27.11      6.60 o 
 -10   9  12       11.84       16.64      4.70 o 
  -9   9  12       45.78       49.91      4.71 o 
  -8   9  12      179.99      182.11      7.38 o 
  -7   9  12        1.81        5.13      5.01 o 
  -6   9  12        6.16       11.45      4.11 o 
  -5   9  12      210.90      192.00     11.14 o 
  -4   9  12      528.21      517.10     18.25 o 
  -3   9  12       41.15       43.48      8.58 o 
  -2   9  12      136.32      124.17      8.87 o 
  -1   9  12       20.12       16.28      5.08 o 
   0   9  12        0.77       21.22      7.45 o 
   1   9  12        0.14       11.41      5.63 o 
   2   9  12        7.51       16.93      6.07 o 
 -10  10  12      506.01      518.58     17.06 o 
  -9  10  12       93.07       93.85     10.12 o 
  -8  10  12        2.19        5.34      4.83 o 
  -7  10  12      313.55      305.23      9.22 o 
  -6  10  12      629.85      634.82     17.01 o 
  -5  10  12      193.25      221.82     10.40 o 
  -4  10  12       26.10       22.15      7.11 o 
  -3  10  12       68.83       74.25      6.95 o 
  -2  10  12      268.85      267.21     11.30 o 
  -1  10  12      274.58      275.78     11.23 o 
   0  10  12       60.42       71.86      7.01 o 
 -18   1  13       70.96       78.95     10.73 o 
 -17   1  13        0.12        1.99      5.61 o 
 -16   1  13       96.01       85.27      5.45 o 
 -15   1  13      408.02      410.58     10.80 o 
 -14   1  13      370.87      365.33      9.53 o 
 -13   1  13       23.47       17.71      3.96 o 
 -12   1  13      278.98      277.52      8.01 o 
 -11   1  13      232.49      235.73      8.72 o 
 -10   1  13      386.49      397.55      8.33 o 
  -9   1  13       22.26       14.61      2.97 o 
  -8   1  13        2.46        7.59      2.73 o 
  -7   1  13      210.40      203.41      5.92 o 
  -6   1  13     1264.99     1295.96     17.12 o 
  -5   1  13      658.12      611.15      9.19 o 
  -4   1  13      601.95      547.71     14.15 o 
  -3   1  13       20.95       16.66      3.48 o 
  -2   1  13      807.76      827.97     16.26 o 
  -1   1  13       73.80       86.84      4.59 o 
   0   1  13       57.67       54.07      6.17 o 
   1   1  13       20.65       20.92      3.11 o 
   2   1  13        2.50        2.96      2.94 o 
   3   1  13      495.35      493.49     10.88 o 
   4   1  13      444.50      457.47     10.55 o 
   5   1  13       92.75       99.04      5.10 o 
   6   1  13        0.80        4.36      5.02 o 
   7   1  13      358.93      374.85     11.18 o 
 -17   2  13       17.37       19.76      9.47 o 
 -16   2  13       67.64       76.33      5.42 o 
 -15   2  13        4.40        5.56      6.21 o 
 -14   2  13       52.82       44.21      3.90 o 
 -13   2  13       45.94       45.02      3.66 o 
 -12   2  13       81.02       70.28      4.20 o 
 -11   2  13       85.68       82.59      4.22 o 
 -10   2  13      189.02      197.57      9.53 o 
  -9   2  13      683.89      665.85     15.20 o 
  -8   2  13      505.15      511.42      9.76 o 
  -7   2  13       61.35       76.27      3.91 o 
  -6   2  13        0.19        2.14      2.39 o 
  -5   2  13       93.50       93.59      3.32 o 
  -4   2  13       34.46       38.98      4.07 o 
  -3   2  13       22.78       17.25      3.80 o 
  -2   2  13        3.52        7.29      3.62 o 
  -1   2  13        1.60        6.20      3.57 o 
   0   2  13        3.35        1.80      5.17 o 
   1   2  13       18.88       22.48      3.23 o 
   2   2  13       50.83       46.26      3.77 o 
   3   2  13        0.01        0.85      3.09 o 
   4   2  13      245.95      251.71      7.29 o 
   5   2  13      162.13      160.94      6.10 o 
   6   2  13       17.23       18.51      4.14 o 
   7   2  13       24.08       24.93      4.70 o 
 -17   3  13        9.75       10.17      4.58 o 
 -16   3  13       55.22       51.84      4.07 o 
 -15   3  13      311.72      297.63      7.68 o 
 -14   3  13      218.87      217.77      8.95 o 
 -13   3  13       20.34       25.29      4.04 o 
 -12   3  13       99.52      103.07     15.57 o 
 -11   3  13      588.99      581.59     15.79 o 
 -10   3  13     1191.43     1259.36     28.95 o 
  -9   3  13        5.26        1.57      3.85 o 
  -8   3  13       75.19       72.13      9.16 o 
  -7   3  13       26.70       24.32      3.90 o 
  -6   3  13      970.68      980.65     20.48 o 
  -5   3  13      370.20      351.93      8.09 o 
  -4   3  13       95.26       95.27      7.32 o 
  -3   3  13       94.70       80.84      6.01 o 
  -2   3  13      148.34      164.76      6.70 o 
  -1   3  13      213.08      221.67      9.28 o 
   0   3  13      303.36      288.58      9.55 o 
   1   3  13       11.20       10.66      3.52 o 
   2   3  13      369.02      381.66     10.74 o 
   3   3  13      142.89      155.69      6.76 o 
   4   3  13      120.27      134.85      6.74 o 
   5   3  13       99.67      108.31      6.03 o 
   6   3  13       64.44       73.29      5.38 o 
 -17   4  13      189.82      202.19      6.61 o 
 -16   4  13       44.71       52.80     11.88 o 
 -15   4  13        0.04        4.33      6.29 o 
 -14   4  13        4.13       12.02      5.49 o 
 -13   4  13      163.38      144.83      9.33 o 
 -12   4  13      155.16      153.41     10.35 o 
 -11   4  13       71.47       77.49     11.92 o 
 -10   4  13        0.07        0.54      4.05 o 
  -9   4  13      388.97      398.64     12.14 o 
  -8   4  13      645.27      605.07     16.39 o 
  -7   4  13      545.04      511.45     12.11 o 
  -6   4  13        1.67        0.90      3.07 o 
  -5   4  13       27.33       21.31      3.62 o 
  -4   4  13       33.59       28.09      5.25 o 
  -3   4  13        0.15        1.13      3.70 o 
  -2   4  13        1.27        3.15      6.77 o 
  -1   4  13       26.52       26.48      5.13 o 
   0   4  13        1.03        5.00     11.05 o 
   1   4  13      112.36      106.00      7.04 o 
   2   4  13        3.67       11.23      5.00 o 
   3   4  13       70.39       75.59      9.43 o 
   4   4  13      191.04      183.88      9.41 o 
   5   4  13       91.73       93.90      7.41 o 
   6   4  13        7.62       10.87      5.25 o 
 -16   5  13        0.87        3.06      4.91 o 
 -15   5  13      249.76      271.44     10.83 o 
 -14   5  13      146.56      152.32      8.17 o 
 -13   5  13      132.09      123.54      7.93 o 
 -12   5  13       30.58       22.83      6.02 o 
 -11   5  13     1479.58     1485.50     41.82 o 
 -10   5  13      747.41      747.14     19.32 o 
  -9   5  13      190.70      167.52      7.72 o 
  -8   5  13        8.31       11.91      3.62 o 
  -7   5  13      201.51      205.47      9.60 o 
  -6   5  13      292.12      286.72      8.40 o 
  -5   5  13      405.92      430.82     16.46 o 
  -4   5  13       47.11       37.76      5.39 o 
  -3   5  13       70.81       59.13     10.61 o 
  -2   5  13      239.59      236.69     16.99 o 
  -1   5  13     1158.23     1207.73     30.66 o 
   0   5  13      446.89      445.46     28.26 o 
   1   5  13        8.86       11.16      4.81 o 
   2   5  13      114.16      115.94     10.97 o 
   3   5  13      143.68      177.39     13.25 o 
   4   5  13        7.23        5.20     11.36 o 
   5   5  13       48.07       60.00      7.18 o 
 -15   6  13        8.30        3.46      4.46 o 
 -14   6  13        8.61       13.15      4.61 o 
 -13   6  13       46.32       49.52      5.95 o 
 -12   6  13      392.95      396.36     16.39 o 
 -11   6  13       36.14       45.18      5.38 o 
 -10   6  13        5.70        5.71      4.24 o 
  -9   6  13        4.18        3.16      4.23 o 
  -8   6  13      114.86      106.73      5.57 o 
  -7   6  13      204.81      222.92      9.33 o 
  -6   6  13        3.78        6.94      3.52 o 
  -5   6  13        3.07       -3.22      3.22 o 
  -4   6  13      300.26      276.36     10.59 o 
  -3   6  13      666.65      610.96     18.16 o 
  -2   6  13       21.71       25.22      6.45 o 
  -1   6  13       43.00       34.74      6.06 o 
   0   6  13      162.47      149.67     16.78 o 
   1   6  13        4.70        8.17      5.13 o 
   2   6  13       57.21       54.66     13.83 o 
   3   6  13       48.62       50.92      6.08 o 
   4   6  13      173.18      166.23     14.34 o 
   5   6  13        3.74        9.81      8.27 o 
 -14   7  13       15.49       15.29      5.72 o 
 -13   7  13       19.77       29.38      5.52 o 
 -12   7  13       31.13       27.26      5.09 o 
 -11   7  13       90.79       94.50      7.01 o 
 -10   7  13      442.20      450.53     13.71 o 
  -9   7  13      867.82      905.66     40.54 o 
  -8   7  13        2.08        8.73      4.23 o 
  -7   7  13      790.60      762.16     16.66 o 
  -6   7  13      711.67      725.53     16.04 o 
  -5   7  13      427.50      430.95     10.96 o 
  -4   7  13       34.41       32.04      5.58 o 
  -3   7  13        0.10        2.42      7.74 o 
  -2   7  13       20.60       36.04      6.87 o 
  -1   7  13       80.14       86.92     10.49 o 
   0   7  13       53.38       46.80      5.94 o 
   1   7  13       11.68       14.37      5.38 o 
   2   7  13      209.64      202.85      9.88 o 
   3   7  13      398.90      435.22     15.05 o 
   4   7  13       54.16       62.62     11.68 o 
 -13   8  13       41.44       45.46      6.91 o 
 -12   8  13       40.37       36.15      5.45 o 
 -11   8  13        0.01        9.32      4.96 o 
 -10   8  13        0.18        0.00      6.04 o 
  -9   8  13       49.28       51.43      6.36 o 
  -8   8  13      130.67      131.28      6.25 o 
  -7   8  13       40.29       40.46      4.39 o 
  -6   8  13       61.00       55.92      4.74 o 
  -5   8  13        0.45        2.42      3.64 o 
  -4   8  13       75.34       61.09      6.31 o 
  -3   8  13       69.99       70.22     14.34 o 
  -2   8  13       10.76       10.76      5.15 o 
  -1   8  13        1.63        7.59      4.73 o 
   0   8  13        5.90       15.61      5.29 o 
   1   8  13        2.25       -1.82      5.05 o 
   2   8  13        9.84        5.51      5.18 o 
 -11   9  13      171.21      178.17     14.24 o 
 -10   9  13      308.04      313.76     10.58 o 
  -9   9  13      424.60      426.00     14.55 o 
  -8   9  13       90.97       91.18      5.56 o 
  -7   9  13      278.89      295.03     10.21 o 
  -6   9  13     1537.40     1591.92     30.68 o 
  -5   9  13      725.50      722.67     16.30 o 
  -4   9  13        2.43       10.83      7.35 o 
  -3   9  13        7.96       -0.35      4.58 o 
  -2   9  13       59.64       66.68      6.88 o 
  -1   9  13      175.05      188.59     15.81 o 
   0   9  13       27.79       31.71      5.66 o 
   1   9  13        0.19        8.94      7.93 o 
  -8  10  13       14.87       27.19      4.85 o 
  -7  10  13      216.24      209.37      8.02 o 
  -6  10  13       61.48       60.53      4.97 o 
  -5  10  13      168.08      170.16      9.31 o 
  -4  10  13      188.21      183.36     17.16 o 
  -3  10  13        1.71        6.55      4.83 o 
  -2  10  13       22.63       25.19      7.74 o 
 -16   0  14      540.36      594.39     23.84 o 
 -15   0  14      143.71      133.25     10.64 o 
 -13   0  14        6.24       11.60      6.24 o 
 -12   0  14       49.77       56.95      8.17 o 
 -11   0  14      382.35      390.17     17.12 o 
 -10   0  14     1197.74     1200.53     38.39 o 
  -9   0  14      276.34      279.60     13.25 o 
  -8   0  14       47.19       58.65      6.82 o 
  -7   0  14      217.17      227.87      8.89 o 
  -6   0  14      568.74      604.59     25.33 o 
  -5   0  14      376.37      381.51     18.52 o 
  -4   0  14      363.33      359.37     18.03 o 
  -3   0  14      234.08      248.40      9.57 o 
  -2   0  14      171.68      168.87     12.47 o 
  -1   0  14      226.80      231.27      9.42 o 
   0   0  14      119.84      129.77      7.43 o 
   1   0  14       50.46       37.98     10.90 o 
   2   0  14      323.89      288.89     11.06 o 
   3   0  14      948.83      933.95     24.89 o 
   4   0  14      351.50      316.97     11.99 o 
   5   0  14       58.77       64.43      6.99 o 
   6   0  14      275.55      274.45     11.72 o 
 -17   1  14        0.16        0.07      4.85 o 
 -16   1  14       25.33       36.66      5.36 o 
 -15   1  14        0.26       -4.71      4.71 o 
 -14   1  14       33.66       27.60      4.22 o 
 -13   1  14       73.35       73.57      8.21 o 
 -12   1  14      169.64      151.96      7.56 o 
 -11   1  14        3.94       -0.21      3.50 o 
 -10   1  14      187.20      176.91      6.42 o 
  -9   1  14       31.87       31.92      5.70 o 
  -8   1  14       63.25       65.82      5.45 o 
  -7   1  14       26.81       20.92      2.38 o 
  -6   1  14       16.32        9.04      3.50 o 
  -5   1  14      141.74      122.97      5.65 o 
  -4   1  14      180.80      176.08      6.64 o 
  -3   1  14      832.06      781.89     17.34 o 
  -2   1  14        1.64        4.83      5.56 o 
  -1   1  14      207.71      206.95     15.00 o 
   0   1  14       17.04       20.19      3.20 o 
   1   1  14       31.37       30.40      3.67 o 
   2   1  14       90.44       95.86      6.85 o 
   3   1  14        4.74       10.31      3.30 o 
   4   1  14       82.10       95.95      5.24 o 
   5   1  14        9.79       16.66      5.88 o 
   6   1  14       68.57       88.17      7.37 o 
 -17   2  14       40.66       40.00      7.09 o 
 -16   2  14      109.43      113.09      6.43 o 
 -15   2  14      227.92      227.00      7.74 o 
 -14   2  14      345.20      364.06     11.98 o 
 -13   2  14      188.80      194.58      7.09 o 
 -12   2  14       20.38       17.20      3.16 o 
 -11   2  14      796.27      800.44     13.96 o 
 -10   2  14      839.01      899.72     16.93 o 
  -9   2  14      313.83      332.49      9.48 o 
  -8   2  14        0.14        1.88      3.19 o 
  -7   2  14      150.63      163.79      4.68 o 
  -6   2  14      245.99      258.11      9.11 o 
  -5   2  14       93.07      102.66      5.38 o 
  -4   2  14      695.39      681.06     15.60 o 
  -3   2  14        0.19        2.68      3.63 o 
  -2   2  14      711.63      722.94     16.48 o 
  -1   2  14      280.39      269.32      8.44 o 
   0   2  14       19.43       21.74      4.20 o 
   1   2  14      210.92      202.29     10.81 o 
   2   2  14      298.94      295.22      9.31 o 
   3   2  14      910.79      911.04     20.28 o 
   4   2  14      534.18      542.85     14.07 o 
   5   2  14      291.58      314.86      9.83 o 
 -17   3  14      156.57      152.58      6.83 o 
 -16   3  14       85.05       96.39      5.72 o 
 -15   3  14        5.58        5.74      4.08 o 
 -14   3  14       93.36      104.03      5.12 o 
 -13   3  14      228.75      225.53      6.43 o 
 -12   3  14        1.20        2.96      3.16 o 
 -11   3  14        8.03       11.01      3.34 o 
 -10   3  14        5.07        8.28     10.37 o 
  -9   3  14        0.89        6.62      5.95 o 
  -8   3  14      244.62      218.04      7.92 o 
  -7   3  14      226.72      195.01      5.86 o 
  -6   3  14       36.68       31.67      3.96 o 
  -5   3  14        1.21       -2.98      3.48 o 
  -4   3  14      155.63      155.90      6.29 o 
  -3   3  14       55.99       50.56      4.63 o 
  -2   3  14       52.93       47.79      5.67 o 
  -1   3  14      222.44      207.08      7.52 o 
   0   3  14       38.63       38.90      4.55 o 
   1   3  14       75.49       61.01      5.19 o 
   2   3  14        7.46       14.26      3.86 o 
   3   3  14        0.12        7.35      3.90 o 
   4   3  14      180.35      193.46     15.01 o 
   5   3  14       70.26       70.67     13.05 o 
 -16   4  14       10.53       10.47      3.42 o 
 -15   4  14      488.47      485.07     12.12 o 
 -14   4  14      976.87      979.85     24.22 o 
 -13   4  14        3.83       -2.46      4.98 o 
 -12   4  14      460.42      483.53     14.31 o 
 -11   4  14      510.32      513.16     14.82 o 
 -10   4  14     1078.31     1105.87     26.18 o 
  -9   4  14      144.15      153.49      7.81 o 
  -8   4  14       20.00       16.28      4.06 o 
  -7   4  14       50.38       47.48      4.36 o 
  -6   4  14       85.64       82.84      8.39 o 
  -5   4  14      197.26      198.33      8.79 o 
  -4   4  14      107.01       85.72      7.37 o 
  -3   4  14       87.57       96.85      8.78 o 
  -2   4  14      277.34      292.13     11.17 o 
  -1   4  14      820.95      838.05     32.83 o 
   0   4  14      242.54      254.49     10.80 o 
   1   4  14       11.38       12.11      5.23 o 
   2   4  14      448.79      464.53     21.22 o 
   3   4  14       59.43       63.92     10.35 o 
   4   4  14      161.37      177.79      9.54 o 
   5   4  14       61.83       46.47      5.98 o 
 -16   5  14        1.45        9.77      5.42 o 
 -15   5  14      135.12      145.03      8.06 o 
 -14   5  14        0.63        7.01      6.91 o 
 -13   5  14      286.80      301.25     11.85 o 
 -12   5  14        7.29        7.13      4.38 o 
 -11   5  14       26.13       23.28     13.22 o 
 -10   5  14        1.85        4.32      4.33 o 
  -9   5  14      119.35      130.64      7.30 o 
  -8   5  14       13.85       17.10      4.02 o 
  -7   5  14      228.03      210.93      7.22 o 
  -6   5  14        7.90        3.95      3.55 o 
  -5   5  14       31.41       21.09      4.91 o 
  -4   5  14      280.57      298.40     11.35 o 
  -3   5  14       30.18       28.78      5.46 o 
  -2   5  14        0.07       -0.72      4.99 o 
  -1   5  14        0.01       14.10      4.92 o 
   0   5  14       79.52       82.87      7.21 o 
   1   5  14        1.03       -1.68      6.09 o 
   2   5  14       74.01       73.86     21.71 o 
   3   5  14       30.78       29.11      5.70 o 
   4   5  14        3.02       13.97      5.78 o 
 -15   6  14      516.54      509.63     23.84 o 
 -14   6  14       71.02       71.28      6.31 o 
 -13   6  14        3.02       -0.48      4.32 o 
 -12   6  14        0.68        2.09      4.48 o 
 -11   6  14       84.55       78.03      6.09 o 
 -10   6  14      738.22      718.91     18.99 o 
  -9   6  14     1040.65     1026.40     24.81 o 
  -8   6  14       62.28       67.15      8.13 o 
  -7   6  14       28.23       30.02      7.52 o 
  -6   6  14      261.59      264.46     15.23 o 
  -5   6  14      167.03      163.65      8.52 o 
  -4   6  14       53.28       42.84      5.55 o 
  -3   6  14      122.75      128.06      8.10 o 
  -2   6  14      918.29      949.53     25.62 o 
  -1   6  14      261.05      282.53     11.42 o 
   0   6  14       72.10       81.39      7.33 o 
   1   6  14       64.93       57.94      6.61 o 
   2   6  14      110.76      108.78      8.94 o 
   3   6  14      785.44      906.14     37.18 o 
 -14   7  14        8.77       32.04     20.48 o 
 -13   7  14        7.84       15.05      6.07 o 
 -12   7  14       79.95       89.67      6.99 o 
 -11   7  14       21.60       25.60      4.93 o 
 -10   7  14       88.97      102.22     11.31 o 
  -9   7  14        9.14       14.19      3.67 o 
  -8   7  14       17.98       19.55      3.99 o 
  -7   7  14        4.10       12.54      5.64 o 
  -6   7  14       52.96       59.72      6.26 o 
  -5   7  14       22.42       20.22      4.67 o 
  -4   7  14      137.66      142.91      8.48 o 
  -3   7  14      201.31      187.57      9.52 o 
  -2   7  14        6.12        7.52      4.69 o 
  -1   7  14       29.54       28.21      8.07 o 
   0   7  14       55.58       69.62     14.05 o 
   1   7  14       19.15       17.65      5.46 o 
   2   7  14       31.68       19.83      6.79 o 
 -12   8  14        1.45        9.57      4.84 o 
 -11   8  14      137.89      135.16      7.77 o 
 -10   8  14      173.68      165.23      7.84 o 
  -9   8  14      329.15      339.62     11.96 o 
  -8   8  14      157.92      157.29      8.83 o 
  -7   8  14      163.27      164.30      8.55 o 
  -6   8  14      620.40      608.92     18.47 o 
  -5   8  14      346.01      344.91     13.12 o 
  -4   8  14        0.91        9.38     16.17 o 
  -3   8  14       77.80       76.23      8.99 o 
  -2   8  14      186.21      203.03     10.49 o 
  -1   8  14      153.09      157.31      8.65 o 
   0   8  14       24.42       30.06      5.76 o 
   1   8  14        0.36        1.79      7.11 o 
 -10   9  14        0.21        4.78      4.90 o 
  -9   9  14       77.77       90.37      6.43 o 
  -8   9  14       64.38       81.38      6.82 o 
  -7   9  14       53.29       73.53      5.27 o 
  -6   9  14        6.22       10.95      5.28 o 
  -5   9  14       13.84       16.84     17.31 o 
  -4   9  14       55.83       56.79      8.24 o 
  -3   9  14       25.28       12.16      5.02 o 
  -2   9  14       16.38       10.79      5.24 o 
 -17   1  15      103.98      121.14      8.24 o 
 -16   1  15      288.88      322.27     11.73 o 
 -15   1  15      358.47      383.91     10.11 o 
 -14   1  15      129.50      146.07      6.27 o 
 -13   1  15        3.41        2.49      4.33 o 
 -12   1  15       52.30       45.98      6.26 o 
 -11   1  15      356.16      376.39      9.42 o 
 -10   1  15      675.89      703.69     14.36 o 
  -9   1  15        8.96        9.88      3.97 o 
  -8   1  15       65.42       61.95      4.26 o 
  -7   1  15     1090.99     1095.46     29.10 o 
  -6   1  15     1141.32     1112.13     29.37 o 
  -5   1  15       14.53       15.48      4.74 o 
  -4   1  15        6.59        2.15      3.25 o 
  -3   1  15        7.29       10.87      5.41 o 
  -2   1  15      193.35      202.55      7.47 o 
  -1   1  15      105.75      108.18      5.75 o 
   0   1  15        4.90        8.14      6.86 o 
   1   1  15        0.31       -1.36      3.88 o 
   2   1  15      207.10      222.04      8.23 o 
   3   1  15      312.25      314.90     11.33 o 
   4   1  15       82.73       84.61     11.07 o 
 -17   2  15       13.39       13.02      4.21 o 
 -16   2  15        6.50        7.74      6.00 o 
 -15   2  15       99.26      104.97      7.58 o 
 -14   2  15        0.81        6.49      3.79 o 
 -13   2  15       14.67       18.28      4.60 o 
 -12   2  15        3.77        3.04      4.30 o 
 -11   2  15        8.89       12.89      3.82 o 
 -10   2  15        9.54        8.92      4.43 o 
  -9   2  15        2.49       10.22      3.55 o 
  -8   2  15        5.24        3.51      2.43 o 
  -7   2  15        0.30        9.74      6.19 o 
  -6   2  15        3.62        3.41      3.29 o 
  -5   2  15       45.63       39.11      4.29 o 
  -4   2  15        3.94        4.59      3.55 o 
  -3   2  15       70.20       61.77      4.88 o 
  -2   2  15       22.30       31.93      4.36 o 
  -1   2  15        3.90        5.18      3.61 o 
   0   2  15        5.06       12.23      4.26 o 
   1   2  15      136.30      139.13      6.61 o 
   2   2  15       33.73       28.08      4.30 o 
   3   2  15       25.51       35.36      4.99 o 
   4   2  15        4.46       12.19      8.34 o 
 -16   3  15      134.40      135.60      9.06 o 
 -15   3  15      976.71     1050.56     22.84 o 
 -14   3  15      283.91      284.23     10.90 o 
 -13   3  15        0.18        0.47      3.29 o 
 -12   3  15      174.33      179.62      5.85 o 
 -11   3  15      220.73      244.67     11.40 o 
 -10   3  15      158.21      185.38      5.79 o 
  -9   3  15      128.76      138.25      5.00 o 
  -8   3  15      209.74      203.65      5.51 o 
  -7   3  15      446.20      451.59     15.79 o 
  -6   3  15      126.25      135.99      6.05 o 
  -5   3  15      343.54      356.88     10.21 o 
  -4   3  15        5.00        1.49      3.27 o 
  -3   3  15      212.95      206.18      9.57 o 
  -2   3  15      324.57      326.18     23.81 o 
  -1   3  15      349.57      362.91     12.87 o 
   0   3  15        0.80        7.18      4.38 o 
   1   3  15        0.21       -0.23      5.27 o 
   2   3  15       43.91       49.09      6.37 o 
   3   3  15      298.28      306.87     12.20 o 
   4   3  15       18.15       20.34      5.20 o 
 -16   4  15      191.62      206.03     13.29 o 
 -15   4  15       18.34       26.66      4.05 o 
 -14   4  15       10.95        5.08      3.39 o 
 -13   4  15       39.22       45.67      4.08 o 
 -12   4  15        2.41       12.96      7.20 o 
 -11   4  15        2.38       10.58      4.72 o 
 -10   4  15        5.10        9.94      4.53 o 
  -9   4  15       19.89       22.01      4.37 o 
  -8   4  15       70.27       66.24      4.81 o 
  -7   4  15        0.79        1.30      4.03 o 
  -6   4  15        1.71       -2.57      4.30 o 
  -5   4  15       29.33       42.22      5.57 o 
  -4   4  15      193.32      183.33      9.00 o 
  -3   4  15      124.97      118.53      7.63 o 
  -2   4  15        4.17        5.86      5.73 o 
  -1   4  15        0.20       14.41      6.87 o 
   0   4  15        7.85        8.28      4.58 o 
   1   4  15        0.77        3.81      5.15 o 
   2   4  15       39.99       48.37      6.43 o 
   3   4  15       37.61       30.35      6.06 o 
 -15   5  15      120.09      149.37      8.83 o 
 -14   5  15      599.15      626.23     40.66 o 
 -13   5  15       38.10       22.08      5.00 o 
 -12   5  15      389.70      402.46     13.20 o 
 -11   5  15      527.36      521.40     15.62 o 
 -10   5  15      268.06      266.22     20.16 o 
  -9   5  15       10.96       14.50      3.75 o 
  -8   5  15       34.00       35.16      4.08 o 
  -7   5  15       49.97       28.48      5.20 o 
  -6   5  15      166.58      177.54      8.82 o 
  -5   5  15      161.98      148.14     11.36 o 
  -4   5  15        0.10       11.65      6.09 o 
  -3   5  15      260.92      245.11     10.38 o 
  -2   5  15      982.01     1020.24     27.07 o 
  -1   5  15      640.91      657.85     19.63 o 
   0   5  15      243.75      262.76     11.19 o 
   1   5  15        0.35        4.33      6.31 o 
   2   5  15      115.55      129.87     14.72 o 
 -14   6  15       18.51       22.35      5.71 o 
 -13   6  15       21.02       16.82      5.39 o 
 -12   6  15      184.17      170.49      9.23 o 
 -11   6  15        3.59        8.50      7.90 o 
 -10   6  15       23.40       17.06      7.11 o 
  -9   6  15      193.55      187.36      7.21 o 
  -8   6  15        0.95        7.22      6.48 o 
  -7   6  15       30.45       18.99      5.43 o 
  -6   6  15       26.99       20.09      5.18 o 
  -5   6  15        2.32       -4.54      5.95 o 
  -4   6  15       82.70       60.68      6.70 o 
  -3   6  15      278.48      279.42     27.99 o 
  -2   6  15       70.53       70.13      7.23 o 
  -1   6  15       63.09       76.94      8.15 o 
   0   6  15      106.32      100.81      7.64 o 
   1   6  15       35.81       37.36      5.82 o 
   2   6  15       98.45      130.49     13.39 o 
 -13   7  15       88.49       94.37      6.81 o 
 -12   7  15        2.23       16.44      7.78 o 
 -11   7  15      125.57      117.79      7.23 o 
 -10   7  15      270.69      286.31     11.18 o 
  -9   7  15        7.65       18.50      4.35 o 
  -8   7  15        0.02        6.60      4.33 o 
  -7   7  15       81.49       79.38      6.70 o 
  -6   7  15      623.49      640.52     34.50 o 
  -5   7  15      109.13      115.66      7.89 o 
  -4   7  15       23.44       21.97      5.45 o 
  -3   7  15      152.88      151.21      8.78 o 
  -2   7  15      230.46      232.97     10.86 o 
  -1   7  15      169.24      157.65      8.90 o 
   0   7  15      129.19      117.73      8.61 o 
 -11   8  15       68.54       70.41      6.61 o 
 -10   8  15        2.87        9.61      4.05 o 
  -9   8  15        2.41        9.55     10.15 o 
  -8   8  15        0.67        2.09      3.74 o 
  -7   8  15        0.60       -0.05      6.24 o 
  -6   8  15        0.55        9.81      6.67 o 
  -5   8  15       30.09       37.71      7.45 o 
  -4   8  15       91.78       91.20      7.56 o 
  -3   8  15       13.98       18.02      5.11 o 
  -2   8  15       29.57       48.08      6.06 o 
 -16   0  16      125.39      125.51     10.68 o 
 -15   0  16      630.11      673.58     25.67 o 
 -14   0  16      292.81      378.03     17.60 o 
 -13   0  16       48.53       37.90      8.17 o 
 -12   0  16       32.37       33.89      8.17 o 
 -11   0  16      318.00      340.27     15.66 o 
 -10   0  16      836.71      855.76     29.11 o 
  -9   0  16      171.79      169.60      8.15 o 
  -8   0  16       67.07       59.03      8.22 o 
  -7   0  16     1220.34     1162.19     43.61 o 
  -6   0  16     3736.60     3651.72    121.40 o 
  -5   0  16      100.62       66.67      9.33 o 
  -4   0  16      350.24      346.80     18.18 o 
  -3   0  16        2.43       -3.14      5.32 o 
  -2   0  16       92.31      118.45     11.36 o 
  -1   0  16      357.41      399.69     19.73 o 
   0   0  16       19.27       14.17      7.35 o 
   1   0  16       14.00       26.78      7.25 o 
   2   0  16      471.67      503.16     16.12 o 
   3   0  16      361.43      407.59     14.63 o 
 -16   1  16       13.73       18.27      5.91 o 
 -15   1  16       12.24       17.88      5.90 o 
 -14   1  16       35.06       53.97     17.74 o 
 -13   1  16        3.16        3.13      4.08 o 
 -12   1  16        0.55       -0.62      4.32 o 
 -11   1  16       45.26       44.28      4.19 o 
 -10   1  16       16.74       14.46      6.10 o 
  -9   1  16       23.01       23.73      3.59 o 
  -8   1  16      102.63      101.04      6.99 o 
  -7   1  16      117.18      111.30      7.27 o 
  -6   1  16      139.43      133.68      7.88 o 
  -5   1  16       18.12       19.32      6.26 o 
  -4   1  16      148.04      126.54      7.56 o 
  -3   1  16       12.83       17.87      9.36 o 
  -2   1  16        7.84       11.75      3.64 o 
  -1   1  16        0.15        6.65      4.93 o 
   0   1  16       43.37       38.11      6.53 o 
   1   1  16        2.49        7.16      4.99 o 
   2   1  16        9.84        7.46      6.24 o 
   3   1  16       32.69       57.46      5.31 o 
 -16   2  16      122.94      125.80      6.38 o 
 -15   2  16      165.51      175.36      6.84 o 
 -14   2  16      590.75      639.60     14.07 o 
 -13   2  16      119.70      127.56      6.17 o 
 -12   2  16       65.87       53.52      4.63 o 
 -11   2  16      245.35      263.70      9.64 o 
 -10   2  16      348.09      395.85     12.43 o 
  -9   2  16       42.87       41.40      3.21 o 
  -8   2  16      440.34      426.51     14.48 o 
  -7   2  16      412.68      370.78     19.85 o 
  -6   2  16      628.21      626.66     36.29 o 
  -5   2  16     1469.40     1486.29     30.02 o 
  -4   2  16        9.12        6.23     10.27 o 
  -3   2  16       59.82       53.03      4.67 o 
  -2   2  16      380.83      421.27     11.60 o 
  -1   2  16      344.79      358.33     10.53 o 
   0   2  16        5.44       12.03      5.27 o 
   1   2  16        9.79       10.17      3.94 o 
   2   2  16      161.92      172.29      7.55 o 
   3   2  16      212.23      224.26      8.65 o 
 -15   3  16        0.15        8.80      7.30 o 
 -14   3  16      195.10      182.48      8.69 o 
 -13   3  16        5.54        4.18      3.34 o 
 -12   3  16        0.79       -1.86      3.29 o 
 -11   3  16        8.83        3.05      3.83 o 
 -10   3  16        0.05        6.04      3.13 o 
  -9   3  16       13.71       12.01      3.33 o 
  -8   3  16        9.22        7.97      6.53 o 
  -7   3  16      184.21      155.60      8.58 o 
  -6   3  16      240.04      206.33      9.11 o 
  -5   3  16       66.85       60.23      6.35 o 
  -4   3  16       24.16       26.95      4.76 o 
  -3   3  16        1.51       -0.72      5.71 o 
  -2   3  16       57.38       52.81      6.53 o 
  -1   3  16       25.61       33.65      5.45 o 
   0   3  16       40.11       54.93     18.20 o 
   1   3  16       43.32       43.61     11.85 o 
   2   3  16        2.59        4.94     11.97 o 
 -15   4  16      784.81      800.73     16.90 o 
 -14   4  16      323.93      351.38      9.76 o 
 -13   4  16       19.72       19.34      3.71 o 
 -12   4  16      235.58      257.15      7.57 o 
 -11   4  16      616.97      648.87     12.27 o 
 -10   4  16      513.44      533.00     20.21 o 
  -9   4  16       91.70       96.55      5.58 o 
  -8   4  16        0.25        3.34      4.83 o 
  -7   4  16      162.11      161.32      8.41 o 
  -6   4  16      556.68      537.03     16.52 o 
  -5   4  16      302.33      307.69     11.72 o 
  -4   4  16       33.27       21.07      5.20 o 
  -3   4  16      515.08      525.15     22.63 o 
  -2   4  16      790.93      823.46     22.96 o 
  -1   4  16      459.17      500.63     15.98 o 
   0   4  16       13.76       13.97     14.89 o 
   1   4  16       76.50       78.16      7.31 o 
   2   4  16      124.11      122.15      8.24 o 
 -14   5  16        6.10        7.98      9.74 o 
 -13   5  16        1.73       -1.21      6.29 o 
 -12   5  16       28.77       27.52      5.76 o 
 -11   5  16        3.20        4.45      4.19 o 
 -10   5  16        0.01        9.56      5.96 o 
  -9   5  16        0.19        2.48      5.80 o 
  -8   5  16       13.57       14.51      5.83 o 
  -7   5  16       32.42       37.52      7.18 o 
  -6   5  16       23.70       28.17      5.58 o 
  -5   5  16       11.65       10.33      5.10 o 
  -4   5  16        9.90       10.44     11.22 o 
  -3   5  16       10.11       14.13      5.53 o 
  -2   5  16        7.00        7.46      4.78 o 
  -1   5  16        1.53       -4.25      4.25 o 
   0   5  16       38.30       43.06      6.08 o 
   1   5  16        0.53        5.83      5.15 o 
 -13   6  16        0.08        2.13      5.66 o 
 -12   6  16       72.58       71.48      6.37 o 
 -11   6  16      213.38      197.27      8.79 o 
 -10   6  16      424.80      448.59     11.86 o 
  -9   6  16      159.70      165.40      7.82 o 
  -8   6  16        0.39       -0.05      7.16 o 
  -7   6  16      250.05      258.13     11.28 o 
  -6   6  16      181.58      190.08     14.75 o 
  -5   6  16       85.78       87.63      6.94 o 
  -4   6  16       51.78       49.55      6.21 o 
  -3   6  16       85.20       78.84      7.38 o 
  -2   6  16      521.00      529.92     23.86 o 
  -1   6  16      198.96      226.43     10.65 o 
   0   6  16       83.91      104.15     11.99 o 
 -11   7  16        1.38        8.98      4.11 o 
 -10   7  16        0.02        4.64      4.16 o 
  -9   7  16       47.75       54.62      4.99 o 
  -8   7  16        8.89        2.58      6.31 o 
  -7   7  16        0.01       -5.03      6.48 o 
  -6   7  16        5.91        8.59      4.92 o 
  -5   7  16       48.31       48.52      7.40 o 
  -4   7  16        1.40       14.60      8.03 o 
  -3   7  16        3.59        5.48      7.01 o 
  -2   7  16        5.33        7.84      8.99 o 
  -8   8  16       56.24       67.71      7.33 o 
  -7   8  16      144.84      134.48      9.04 o 
  -6   8  16      303.03      329.44     18.81 o 
 -15   1  17      291.91      315.15     23.64 o 
 -14   1  17      217.95      220.03     11.39 o 
 -13   1  17      175.13      172.74     10.20 o 
 -12   1  17        0.17        2.37      6.58 o 
 -11   1  17      114.65      111.89     11.60 o 
 -10   1  17      483.80      476.10     20.11 o 
  -9   1  17      153.32      146.08     14.99 o 
  -8   1  17      191.60      200.09      9.66 o 
  -7   1  17      354.73      374.90     13.46 o 
  -6   1  17      284.22      306.04     20.55 o 
  -5   1  17      197.89      182.34      9.20 o 
  -4   1  17       45.38       44.20      6.02 o 
  -3   1  17       15.10       11.17      4.86 o 
  -2   1  17      257.15      271.15     11.48 o 
  -1   1  17      344.17      378.36     16.53 o 
   0   1  17      157.63      178.98     14.82 o 
   1   1  17        8.08        9.72      9.52 o 
 -15   2  17        5.23        4.04      5.77 o 
 -14   2  17        2.37        5.72      4.94 o 
 -13   2  17       10.82       13.36      3.93 o 
 -12   2  17        0.05       -1.06      5.85 o 
 -11   2  17       17.23       17.95      3.76 o 
 -10   2  17        3.11        3.84      7.71 o 
  -9   2  17       14.63        7.97      8.49 o 
  -8   2  17      153.10      153.76      8.30 o 
  -7   2  17       70.22       76.12      7.98 o 
  -6   2  17       35.31       38.36      6.24 o 
  -5   2  17      221.09      209.13      9.94 o 
  -4   2  17        0.00        6.28      4.91 o 
  -3   2  17       64.69       70.16      5.20 o 
  -2   2  17        0.96        6.57      4.01 o 
  -1   2  17        0.19        8.72      4.87 o 
   0   2  17        4.53        9.11      3.98 o 
   1   2  17        1.65       -3.08      5.04 o 
 -14   3  17      335.63      364.31      9.86 o 
 -13   3  17       10.23       11.45      4.11 o 
 -12   3  17       49.22       57.85      5.16 o 
 -11   3  17      148.09      145.44      6.03 o 
 -10   3  17      175.61      166.27     12.28 o 
  -9   3  17       51.68       51.88      8.41 o 
  -8   3  17       57.41       50.28      8.90 o 
  -7   3  17       81.20       75.47     10.06 o 
  -6   3  17      852.97      835.68     22.87 o 
  -5   3  17      217.04      211.10      9.86 o 
  -4   3  17        4.17        5.21      4.85 o 
  -3   3  17      124.22      129.66      7.62 o 
  -2   3  17      656.95      675.74     19.92 o 
  -1   3  17      223.23      214.72     10.33 o 
   0   3  17       45.21       46.91      9.16 o 
 -14   4  17        0.02        1.97      5.10 o 
 -13   4  17        0.02        2.46      4.93 o 
 -12   4  17        0.90        2.23      6.19 o 
 -11   4  17        2.47        5.88      3.25 o 
 -10   4  17        0.68        0.58      6.43 o 
  -9   4  17       20.30       11.01      7.69 o 
  -8   4  17        5.25       -3.36      4.53 o 
  -7   4  17       33.07       48.59      5.88 o 
  -6   4  17       12.75        9.72      4.55 o 
  -5   4  17       87.23       92.25     10.42 o 
  -4   4  17        0.32       -2.52      5.03 o 
  -3   4  17       22.57       26.44      7.88 o 
  -2   4  17        5.22       23.10     10.39 o 
  -1   4  17        2.07       18.32     20.43 o 
   0   4  17       43.21       51.80      6.78 o 
 -13   5  17        1.97       15.14      3.71 o 
 -12   5  17      204.53      202.07      8.77 o 
 -11   5  17      241.98      252.62      8.76 o 
 -10   5  17      265.98      272.44     17.21 o 
  -9   5  17      188.17      197.81      9.68 o 
  -8   5  17       14.49       16.03      5.97 o 
  -7   5  17        5.43        9.41      4.61 o 
  -6   5  17       59.58       57.91      8.05 o 
  -5   5  17      252.76      244.80     16.29 o 
  -4   5  17       20.09       18.14      4.87 o 
  -3   5  17      137.71      144.52      8.27 o 
  -2   5  17      401.12      394.64     41.48 o 
  -1   5  17      331.21      326.25     19.10 o 
 -11   6  17       31.80       31.54      4.61 o 
 -10   6  17       21.92       16.77      9.40 o 
  -9   6  17       21.57       20.89      7.74 o 
  -8   6  17       10.60       12.66      5.45 o 
  -7   6  17        1.14        1.44     11.60 o 
  -6   6  17       11.10        8.81     15.25 o 
  -5   6  17        8.59        2.96      4.63 o 
  -4   6  17        0.53        8.40      4.94 o 
  -3   6  17        4.30        2.35      5.21 o 
  -8   7  17        5.47       -1.69      6.87 o 
  -7   7  17      164.77      143.16     11.80 o 
  -6   7  17      295.05      295.41     17.50 o 
 -14   0  18      185.71      184.45     12.14 o 
 -13   0  18        0.66        4.16      5.56 o 
 -12   0  18       39.82       23.50      6.53 o 
 -11   0  18      222.18      208.91     14.55 o 
 -10   0  18      633.66      736.05     30.80 o 
  -9   0  18       53.88       54.54      8.61 o 
  -8   0  18      251.74      219.50     14.65 o 
  -7   0  18      260.41      244.45     14.84 o 
  -6   0  18      449.93      477.00     22.72 o 
  -5   0  18      122.13      119.08     11.65 o 
  -4   0  18       39.82       32.30      7.59 o 
  -3   0  18       23.20       29.69      8.90 o 
  -2   0  18       36.71       54.83      9.28 o 
  -1   0  18       45.77       49.22      8.36 o 
 -14   1  18       23.29       38.89      6.29 o 
 -13   1  18        3.38       22.14      7.98 o 
 -12   1  18        2.91       -2.54      4.36 o 
 -11   1  18        0.31       12.41      5.19 o 
 -10   1  18        6.50        5.47     14.29 o 
  -9   1  18        0.39       11.51      6.77 o 
  -8   1  18       91.81       88.12      7.10 o 
  -7   1  18       36.99       32.68      5.66 o 
  -6   1  18        3.39       13.18      9.21 o 
  -5   1  18        8.26       17.86      5.64 o 
  -4   1  18        6.27       10.19      5.17 o 
  -3   1  18       16.03       18.24      4.94 o 
  -2   1  18        2.11        4.03      9.69 o 
  -1   1  18        3.54       -4.67      4.69 o 
 -14   2  18      280.30      313.78      9.08 o 
 -13   2  18        0.18       -3.20      3.78 o 
 -12   2  18      124.94      138.90      6.32 o 
 -11   2  18      323.68      327.56     12.66 o 
 -10   2  18      288.42      304.24     12.20 o 
  -9   2  18       70.70       59.28      6.01 o 
  -8   2  18       21.13       16.83      7.49 o 
  -7   2  18       98.31      109.79      7.96 o 
  -6   2  18      416.15      469.32     20.33 o 
  -5   2  18       32.27       44.47      7.25 o 
  -4   2  18        7.14        4.01      8.07 o 
  -3   2  18       86.07       81.85      9.67 o 
  -2   2  18       87.80       69.23      9.33 o 
  -1   2  18      105.57      112.41     12.18 o 
 -13   3  18        3.23        4.12      4.56 o 
 -12   3  18        3.73       -1.01      3.61 o 
 -10   3  18       74.62       85.96      9.81 o 
  -9   3  18        5.04       13.63      7.49 o 
  -8   3  18      129.93      128.27     12.23 o 
  -7   3  18        5.83        2.56      7.35 o 
  -6   3  18       15.28       11.31      7.40 o 
  -5   3  18        2.68        1.79      6.62 o 
  -4   3  18       23.35       25.04      8.80 o 
  -3   3  18       64.11       53.69      6.17 o 
  -2   3  18       20.50       22.22      5.40 o 
 -12   4  18      254.17      263.45      7.62 o 
 -11   4  18      155.00      127.98     11.80 o 
 -10   4  18      138.95      149.73     12.91 o 
  -9   4  18      386.52      380.93     20.50 o 
  -8   4  18        3.33        7.49      8.12 o 
  -7   4  18      225.03      214.18     10.13 o 
  -6   4  18      220.09      234.05     14.02 o 
  -5   4  18       86.02       88.89      8.87 o 
  -4   4  18        0.27        7.70      5.30 o 
  -3   4  18      121.12      117.42      8.03 o 
 -10   5  18        0.44        0.38      4.86 o 
  -9   5  18        5.46       16.00      5.81 o 
  -8   5  18       71.36       67.90      6.60 o 
  -7   5  18       29.47        4.88      4.42 o 
  -6   5  18        0.09        3.76      5.27 o 
  -5   5  18        2.76        7.70     17.50 o 
 -12   1  19      143.68      170.39      9.17 o 
 -11   1  19      416.96      444.49     27.44 o 
 -10   1  19      468.05      492.68     18.32 o 
  -9   1  19       39.05       40.37     15.28 o 
  -8   1  19      141.24      110.34      7.70 o 
  -7   1  19      227.94      225.89     10.86 o 
  -6   1  19      210.37      214.51     10.30 o 
  -5   1  19      222.92      225.39     10.50 o 
  -4   1  19        2.54        8.72     10.35 o 
 -11   2  19       13.00        5.37      7.11 o 
 -10   2  19        3.93       -1.31      6.96 o 
  -8   2  19        6.65        5.61      7.93 o 
  -7   2  19        7.13       10.35      8.46 o 
  -6   2  19       43.43       59.37      8.80 o 
  -5   2  19        2.06        0.05      6.72 o 
  -4   2  19       47.41       65.85     10.35 o 
 -10   3  19      277.85      276.74     16.73 o 
  -9   3  19      295.36      310.35     18.28 o 
  -8   3  19        7.13       14.17      8.36 o 
  -7   3  19      276.43      249.23     16.78 o 
  -6   3  19      318.00      290.57     17.26 o 
  -5   3  19      170.43      176.90     13.20 o 
                                                 
